# Supplementary material for: Improving the accuracy of soil texture determination using pH and electro conductivity values with ultrasound penetration-based digital soil texture analyzer
Source: PeerJ Comput Sci. 2025 Jan 29;11:e2663. doi: 10.7717/peerj-cs.2663 (PMC11888846; doi:10.7717/peerj-cs.2663)
Supplement: Supplemental Information 1 [file peerj-cs-11-2663-s001.zip]

Archive with 3 entries (3 files):
- classification_experiments.py
- classification_data.csv
- classification_data_explanation.txt
