# Supplementary material for: Improving the accuracy of soil texture determination using pH and electro conductivity values with ultrasound penetration-based digital soil texture analyzer
Source: PeerJ Comput Sci. 2025 Jan 29;11:e2663. doi: 10.7717/peerj-cs.2663 (PMC11888846; doi:10.7717/peerj-cs.2663)
Supplement: Supplemental Information 1 [file peerj-cs-11-2663-s001.zip › classification_experiments.py]

import pandas as pd
import numpy as np
from sklearn.model_selection import LeaveOneOut
from sklearn.preprocessing import StandardScaler
from sklearn.metrics import accuracy_score
from sklearn.linear_model import LogisticRegression
from sklearn.ensemble import RandomForestClassifier, GradientBoostingClassifier
from sklearn.neighbors import KNeighborsClassifier
from sklearn.svm import SVC
from sklearn.naive_bayes import GaussianNB
from sklearn.neural_network import MLPClassifier
from xgboost import XGBClassifier


file_path = "classification_data.csv"  


data = pd.read_csv(file_path)


X_no_pH_EC = data.iloc[:, :100].values 
X_with_pH_EC = data.iloc[:, :102].values
y = data.iloc[:, 105].values 

y_adjusted = y - 1  

scaler_no_pH_EC = StandardScaler()
scaler_with_pH_EC = StandardScaler()

X_no_pH_EC = scaler_no_pH_EC.fit_transform(X_no_pH_EC)
X_with_pH_EC = scaler_with_pH_EC.fit_transform(X_with_pH_EC)


classifiers = {
    "Logistic Regression": LogisticRegression(max_iter=1000),
    "Random Forest": RandomForestClassifier(),
    "k-Nearest Neighbors": KNeighborsClassifier(),
    "Support Vector Machine": SVC(),
    "Gradient Boosting": GradientBoostingClassifier(),
    "Naive Bayes": GaussianNB(),
    "Multi-Layer Perceptron": MLPClassifier(max_iter=1000),
    "XGBoost": XGBClassifier(use_label_encoder=False, eval_metric='logloss')
}


loo = LeaveOneOut()
results_no_pH_EC = {}
results_with_pH_EC = {}


def evaluate_loocv(X, y, clf):
    accuracies = []
    for train_index, test_index in loo.split(X):
        X_train, X_test = X[train_index], X[test_index]
        y_train, y_test = y[train_index], y[test_index]
        clf.fit(X_train, y_train)
        y_pred = clf.predict(X_test)
        accuracies.append(y_pred == y_test)
    return np.mean(accuracies)


for name, clf in classifiers.items():
    
    accuracy_no_pH_EC = evaluate_loocv(X_no_pH_EC, y_adjusted, clf)
    results_no_pH_EC[name] = accuracy_no_pH_EC

   
    accuracy_with_pH_EC = evaluate_loocv(X_with_pH_EC, y_adjusted, clf)
    results_with_pH_EC[name] = accuracy_with_pH_EC


results_df = pd.DataFrame({
    "Classifier": list(results_no_pH_EC.keys()),
    "Without pH & EC": list(results_no_pH_EC.values()),
    "With pH & EC": list(results_with_pH_EC.values())
})


print(results_df)
