# Supplementary material for: Improving the accuracy of soil texture determination using pH and electro conductivity values with ultrasound penetration-based digital soil texture analyzer
Source: PeerJ Comput Sci. 2025 Jan 29;11:e2663. doi: 10.7717/peerj-cs.2663 (PMC11888846; doi:10.7717/peerj-cs.2663)
Supplement: Supplemental Information 1 [file peerj-cs-11-2663-s001.zip › classification_data.csv]

Feature_1	Feature_2	Feature_3	Feature_4	Feature_5	Feature_6	Feature_7	Feature_8	Feature_9	Feature_10	Feature_11	Feature_12	Feature_13	Feature_14	Feature_15	Feature_16	Feature_17	Feature_18	Feature_19	Feature_20	Feature_21	Feature_22	Feature_23	Feature_24	Feature_25	Feature_26	Feature_27	Feature_28	Feature_29	Feature_30	Feature_31	Feature_32	Feature_33	Feature_34	Feature_35	Feature_36	Feature_37	Feature_38	Feature_39	Feature_40	Feature_41	Feature_42	Feature_43	Feature_44	Feature_45	Feature_46	Feature_47	Feature_48	Feature_49	Feature_50
0.2753889178708172	0.5908357817660871	0.6208795606933767	0.6008446390158779	0.6408995113154708	0.7109923143600724	1.0014352371068114	1.4973875697795844	1.6576938999802755	2.0232211893819563	2.3386403177413584	2.538843972795051	2.739174122293883	2.995112164876777	3.084727706055706	3.179914993970341	3.230561662268244	3.2556142119994704	3.28005156584904	3.2900712771096985	3.3451567603515766	3.3601827740275167	3.3801065495797644	3.415160657698837	3.4252728147014473	3.430276891849078	3.4352996323922014	3.4703396420946895	3.4703478039368076	3.48527204017305	3.480265737757768	3.50549822340532	3.520316931037981	3.535437145239317	3.5504157453744996	3.539870513393388	3.5548202942928477	3.5548834039740265	3.5699147154049933	3.5699139451265545	3.584936046132357	3.58994226320265	3.564913873825721	3.5999489367129955	3.5848687163778155	3.5898406113416135	3.6048569372792056	3.59995814713816	3.5998516902759463	3.6143948486146664
0.2817295234042973	0.6103975720425341	0.6174225888881045	0.6308467004887941	0.6442335937694792	0.8254597439327817	1.2013115581647373	1.8052304353747728	2.1341404118354923	2.409290139305977	2.5079186500690174	2.637428229571887	2.711119926638402	2.811777490185681	2.912377892409195	3.006344005494577	3.046549869589724	3.0868128950086358	3.1136930195037533	3.107001569041856	3.1673961071702244	3.1606474953845614	3.188402259995279	3.1951222911190587	3.208562353366617	3.201842322242838	3.2219566874648096	3.2219566874648096	3.2219566874648096	3.228676718588589	3.250236112575715	3.2703591154558094	3.2502447502338376	3.2633096764220912	3.285539866533467	3.29299013465959	3.3063973787854644	3.3063973787854644	3.3063973787854644	3.3063973787854644	3.3265583384122053	3.319829669630304	3.3333120539130707	3.3414238556297633	3.3400156759760082	3.354238924817281	3.360226729040677	3.367585479982246	3.361576636012354	3.3698632681569465
0.2804793514829554	0.5876580914948517	0.6278882218302119	0.6613352650621745	0.7078668589232094	1.0016816911359585	1.6562003366577764	1.923238269317589	2.223719212823713	2.3572383649910305	2.530906910979619	2.6049574106091495	2.8188012490425742	3.0058788136823864	3.0726697850859885	3.166231768128094	3.212941136539584	3.2196305451859764	3.2730608141946185	3.299786956829428	3.319828428662737	3.3398942856794687	3.3665960431308553	3.3799433684728797	3.3999982173591228	3.3999690943308085	3.400102457872482	3.4267157207858907	3.4467524547743076	3.4468865982197343	3.4659428107435297	3.466789188762725	3.47943594189089	3.492794929592824	3.5061555063134517	3.4932118224540116	3.499890277843175	3.506568733232337	3.5132532783595067	3.5132452527307105	3.5128196361456117	3.526180801862027	3.5195005153304795	3.539537712640353	3.5395331613756036	3.546207065500017	3.539537712640353	3.5395286101108545	3.559568231216432	3.546207065500017
0.2726273967089873	0.5854311451052939	0.6140789269294497	0.6283976724245276	0.6684586544213715	0.774583161926704	1.2620911219534676	1.6060265988509372	2.206743324262971	2.5163765201329578	2.7920432872449577	2.973323865856698	3.0388894249084744	3.0624309514648873	3.12250025542706	3.1854307055309463	3.223011488149757	3.2548961060392214	3.283568943140892	3.2944773945183288	3.323205625505505	3.326065766650224	3.35189577730575	3.3576315459817136	3.3777075209899907	3.380576705813314	3.39783648128302	3.4007021001800046	3.4187515668417254	3.4416890287409	3.4437027946311045	3.452728957522525	3.460920556211108	3.4617524409069054	3.4738171490565035	3.4767402792948388	3.4910285486606973	3.499649965712529	3.508232563162533	3.5053757470475437	3.5201774346448547	3.5316492994124724	3.540294750817915	3.534573811717547	3.5402976094139254	3.543198402492418	3.551809207196636	3.543170590298042	3.548898495926431	3.566164706038422
0.27247744217044123	0.6005162412990168	0.6258651821487679	0.646025275520106	0.7418051537647372	0.8833774367181793	1.2972588783527486	1.7214191918842743	2.1184278334699553	2.360532013575532	2.5572142615492344	2.737934307429572	2.834580203427957	2.939460422643513	3.0201037370329122	3.095668198219975	3.130963265509015	3.196486509869911	3.216673470115599	3.2469285140618043	3.2634095934085816	3.27715669113366	3.293693979736185	3.3188821334652054	3.339074510121988	3.339074510121988	3.3391026147498617	3.3542388264210876	3.389507026835777	3.3794610662705584	3.404659380149725	3.4097113664777114	3.4147956360911422	3.4198356594339767	3.4209499173317335	3.4270847638415507	3.442243098648074	3.4270723041053825	3.437165307278235	3.462416645257611	3.4826058367588546	3.478925597351105	3.482633941386729	3.4927144848234133	3.4940886639754374	3.4977734461460073	3.5041567476759545	3.5047323117020777	3.5143093343150835	3.530453597181352
0.2899168335788047	0.6472246542546675	0.6944504948616292	0.7953805265901525	0.8698548000144567	1.2267871432893662	1.7462088103991213	2.090309611778483	2.1643875479462253	2.3789380573623724	2.4919536679390504	2.6603187649497024	2.747856374254535	2.861117933732762	2.9216877700946102	3.0091735534507094	3.002471433576497	3.049601207690786	3.056303327564999	3.0899751281821626	3.116908986425981	3.116908986425981	3.1505628757935775	3.170776702913616	3.177514645286962	3.186042133620314	3.2044305922812133	3.231346539275464	3.2448224240221566	3.246676226288385	3.260134199785511	3.273656429588859	3.2726719244366524	3.2852142557631	3.2938407591951666	3.2957409065180507	3.3159304974031194	3.329429554678139	3.3159304974031194	3.3429286119531594	3.337595659247682	3.3429286119531594	3.34967814059067	3.3578442451602117	3.378071971217133	3.3848006399990354	3.3848006399990354	3.3915293087809366	3.3982579775628374	3.3982579775628374
0.2805721111331769	0.6012259524282362	0.6312936351999312	0.6312808648993649	0.651321729980306	0.8917354891482028	1.1420611333017563	2.024140143475628	2.254514314652204	2.5259478118553975	2.7065217141491935	2.8768407820999853	3.077342451277149	3.22769362118577	3.2878982990033028	3.3580568274728186	3.3681310716012103	3.418221374131549	3.4382494689119234	3.458277563692299	3.488379902601065	3.5084079973814397	3.478385920790279	3.5284762233206175	3.538490270710805	3.56857254404017	3.588600638820545	3.5786066570097583	3.6086688647597223	3.6086688647597223	3.6086688647597223	3.607355714569417	3.607355714569417	3.607355714569417	3.6474374447313	3.6180278224933984	3.6380814578749057	3.628063774791162	3.6480991409586503	3.668143641733148	3.647017441532115	3.6770800643940484	3.6670591901067375	3.6670591901067375	3.6770800643940484	3.687094556274226	3.68710093868136	3.6871009386813602	3.7071363048488486	3.697118621765104
0.2723430480874907	0.5850360906960543	0.6052499178160926	0.6253860852171271	0.625463744936131	0.7059695846807669	0.8771270075895599	1.3508705595468968	1.5729120189913033	1.986751856919063	2.1370028235066547	2.3586341953084973	2.5201388904063524	2.6612238365217187	2.7519286562338277	2.92585369776178	2.96635086958684	2.9863240160519355	3.025512749789277	3.0671806399783383	3.087429225890869	3.127650958268495	3.1478995441810245	3.147761824457307	3.18812127655865	3.20836986247118	3.188258996282367	3.250804013974709	3.250804013974709	3.250804013974709	3.271052599887239	3.271052599887239	3.291188767288274	3.291188767288274	3.291188767288274	3.314002452565557	3.3315735206018378	3.3215054369013206	3.3215054369013206	3.341754022813851	3.3362685619066883	3.3336717946485432	3.3564286552780263	3.3564286552780263	3.3463486085923573	3.3564286552780263	3.3564286552780263	3.3564286552780263	3.3564286552780263	3.353831888019881
0.28185045061800734	0.6039652513243015	0.6241140393500014	0.6308467004887941	0.6644069794905182	0.7986234978020756	1.268606230697535	1.4627819261232353	2.1130923205662655	2.3880452331238584	2.575813137026376	2.7502110151230235	2.843375822216823	2.9099493514046038	3.016489226489348	3.1177717326103607	3.157209589605859	3.204116377311363	3.239810695424502	3.245165976564982	3.271972530675493	3.280058178037974	3.2934532505628087	3.306910588126611	3.3404294019581826	3.3404294019581826	3.3404666202781867	3.3619615774119302	3.3672567653278556	3.3739482157897527	3.368673633212275	3.375365083674172	3.382056534136069	3.402209314518661	3.408937983300562	3.4104773994803637	3.43733618515085	3.4306188481159516	3.4574517472134367	3.4440223543781943	3.467863092084827	3.4611716416229297	3.4544801911610326	3.4679043027617222	3.463057325316985	3.4631164557754928	3.4630367199785375	3.4966946545588287	3.496753785017337	3.5016360916315157
0.28215647071219974	0.6046210086689994	0.6147453016252644	0.6146507493350343	0.6348047829573342	0.6348993352475645	0.6958052380118983	0.9072151698741896	1.7340033098396397	2.035841052722988	2.3885839172583525	2.5900297011911224	2.7210781958811876	2.7713214515015925	2.9247411837413435	3.005199881543475	3.0353994897785066	3.0655990980135375	3.105938833151529	3.13613844138656	3.156418695192482	3.176588562761478	3.1979480346201767	3.228162512908829	3.248442766714751	3.248442766714751	3.2584799424075968	3.2786572450034033	3.3090776257122867	3.3090776257122867	3.3090776257122867	3.3291519770979776	3.3291519770979776	3.3291519770979776	3.3494322309038997	3.35936645538663	3.368257497785403	3.3594694065967454	3.378397624688364	3.379646709192552	3.389786836095513	3.379646709192552	3.389786836095513	3.389786836095513	3.389786836095513	3.389786836095513	3.410067089901435	3.420001314384165	3.410067089901435	3.420001314384165
0.2804921307113457	0.6010545658100266	0.6411248701973615	0.6311122653667978	0.7613556684244466	1.0618829513294599	1.17211181590097	2.244036471016164	2.2540192482491084	2.784935867582489	2.9752449570909807	3.095207414510323	3.1756064215601962	3.2056442360518878	3.2356820505435797	3.2867409867012194	3.2857450746963988	3.326707591292699	3.3467293784601155	3.386829494041929	3.4068701282916716	3.4068701282916716	3.4469513967911576	3.4569622903748662	3.4670108781232276	3.507092146622714	3.487032665290644	3.507092146622714	3.5271139337901305	3.537143674456165	3.5571843087059083	3.5671952022896165	3.5671952022896165	3.557203155788235	3.5671491098805963	3.5885061944997974	3.597193253734021	3.568431843114106	3.5885061944997974	3.5885061944997974	3.598543370192643	3.5985166885063156	3.6185643582056795	3.6085805458854887	3.628628215584852	3.6185910398920065	3.6486758852842165	3.6286548972711796	3.6286548972711796	3.638665391277698
0.2814516873032517	0.6165279566798436	0.6568374701507803	0.6769182980263292	0.7977767286838863	1.0655764563893027	1.9168954665883327	2.104336827913926	2.232741946933261	2.627009954545281	2.787837972615936	2.9224389393224417	2.988786470881933	3.057137103935481	3.0973617631521897	3.1375864223688983	3.177726731576517	3.1911840691403204	3.219436763028739	3.2525645334517286	3.273479086052973	3.2869113768978124	3.2868863301788487	3.3204924557683513	3.340591150356124	3.333862481574222	3.3539740512799177	3.3539740512799177	3.3673812954057927	3.3808386329695956	3.394245877095471	3.421086115583068	3.4210488972630633	3.434469016506862	3.4374809421197514	3.4374809421197514	3.4374809421197514	3.457642996093787	3.4653383048924034	3.4710929942674777	3.4854705813639417	3.4921826371642872	3.4989205795376335	3.5056585219109793	3.4911879509916166	3.5190528560091714	3.5190528560091714	3.5190528560091714	3.5325028541828623	3.532476967609861
0.28161145108059565	0.6235803847080738	0.6503784638989821	0.7040280869231257	0.7844678549969384	1.1468862103888766	1.7894173066274053	2.0992689265875133	2.1783174717127007	2.532655059726105	2.6532945936838304	2.814105696761734	2.914603346731225	2.948092637553557	3.0418782317227038	3.055272565820896	3.0754087332219306	3.1155688691677113	3.135675259066249	3.1624822715907324	3.2039722999779534	3.2093956740137535	3.21738378156363	3.2307781156618227	3.2562678657598787	3.2777154440551475	3.291126925640824	3.2978183761027213	3.2978183761027213	3.2978183761027213	3.311212710200913	3.3246527724484722	3.331292778173804	3.3380356733722665	3.338984626847342	3.3601834343946493	3.3669034655184285	3.380297799616622	3.380297799616622	3.380297799616622	3.380297799616622	3.380297799616622	3.387001421679559	3.3937050437424965	3.414933170378329	3.400408665805434	3.3937050437424965	3.433946684214123	3.433946684214123	3.4350440365671417
0.27509690755905536	0.5909419628983987	0.6016860211332472	0.6016860211332472	0.6316901106786867	0.6113160367885428	0.7849178552337652	1.0723480504283267	1.5706956333454554	1.6726666580181568	2.049674571485607	2.3249393625375916	2.498802884559965	2.519083138365887	2.5698977240093104	2.6514745437474714	2.7330513634856333	2.7838659491290567	2.8146281832237943	2.885950924930376	2.896205002961955	2.9369934128310353	2.977781822700116	2.9903365599741756	3.0413150542021707	3.0413150542021707	3.031158274813892	3.0719799896536086	3.0821367690418873	3.102450327818446	3.1229584838816042	3.143272042658162	3.1434666399447626	3.167424740848622	3.187859739176678	3.16754618040012	3.187859739176678	3.2084161770562316	3.1981379581164546	3.2287297358327893	3.2491647341608445	3.2391293943240633	3.2492861737123424	3.2695997324889	3.262213600096163	3.2723878049372446	3.2723878049372446	3.282666023877021	3.292944242816798	3.2723878049372446
0.2779896584557531	0.6028606458663409	0.6129168721369768	0.6162204223633803	0.6630918228096239	0.7871591216417458	1.2192995962745445	1.5669115584538915	2.1468284519083505	2.447520317597634	2.6782147368056677	2.8628219719458556	2.913714796821589	2.9598452730428995	3.039680428425067	3.133591863752869	3.1938716493093207	3.2212831707249534	3.2581605823756945	3.278235755130503	3.3218053978662225	3.325149126918726	3.3385463113420037	3.34912479964073	3.3696673687343375	3.372599387665332	3.3863911586029887	3.395998514227346	3.4065122911620715	3.423267213550206	3.4297614832525576	3.427114867949514	3.4341075235218703	3.437947044580129	3.4520800931508844	3.4528971198622087	3.462939747083659	3.469624133121261	3.482914696527775	3.473026272981553	3.486436254596596	3.4970391190480847	3.490335856597517	3.5098894999248196	3.5003856989876048	3.500399494222344	3.5138186992810976	3.5138317434214748	3.517164528126255	3.530580008652174
0.2811540982935638	0.6024882509241567	0.6288780719774435	0.6229531296815908	0.7869969501988329	0.8910252319573496	1.3182189611070694	1.4640243106087196	1.5881249532230306	1.9458726504034578	2.262101211141915	2.6381142963781894	2.723833016095074	2.8804568629342824	2.911392655516872	2.9579235301295146	3.025436443106756	3.030318996268397	3.0819956056780247	3.0977902372964072	3.1234224174429137	3.161031901655911	3.176511221025401	3.2022241683529824	3.218225671852006	3.238610469928331	3.2490847970058754	3.2851313289059605	3.303355802151575	3.3109025608987253	3.313791190724016	3.313905062891153	3.344777142830203	3.3602416605883643	3.356767874807135	3.3674283370878095	3.3827293408226815	3.387768875948299	3.400825857495561	3.4060762050045987	3.411505282438167	3.4239290254194903	3.426927486336765	3.4319855115321616	3.446448857313442	3.451439901384565	3.457808874273519	3.4670138235373242	3.456612664694564	3.477275292146579
0.28207594613241493	0.6195126406682026	0.6294926637073929	0.6547722953696324	0.885847489240735	1.2440171470039725	2.3473227138787434	3.1582104015052104	3.515249748997925	3.8118454094376752	3.8876604203865917	3.853462472101806	3.826899604213195	3.8173603846233535	3.8166792894978347	3.831651875954173	3.8367691275703124	3.8518231983033346	3.8479668530782476	3.863114068110852	3.8933299090039224	3.905022287226335	3.9084140198455906	3.899928045940467	3.915052186208251	3.910029310921429	3.9200750614950737	3.935278342469779	3.940324844056205	3.945347719343027	3.955610270870789	3.940324844056205	3.965454769906067	3.9609036625927487	3.98297012246612	3.9681419244992115	3.9748773354210254	3.9850515402621065	3.9832061991354903	3.9781784825882864	3.9963216333508287	3.99128759150057	3.9866155787331126	3.9828339468878324	3.998042193579172	3.992955091158631	3.998042193579172	4.011443173831356	3.998042193579172	4.003076235429431
0.2711545958610684	0.602565768580152	0.602565768580152	0.602565768580152	0.6427368198188287	0.8034210247735358	1.3959440305440187	2.7734667739717462	2.915824116689768	3.5392072037062006	3.6196437310631597	3.5894800333042998	3.5894800333042998	3.5492617696258204	3.6095891651435394	3.6397528629024	3.6407647594975394	3.6397528629024	3.6498074288220197	3.690025692500499	3.700080258420119	3.7201893902593586	3.7302439561789784	3.7402985220985987	3.7302439561789784	3.7402985220985987	3.7402985220985987	3.7402985220985987	3.7604076539378384	3.7704622198574587	3.770462219857458	3.780516785777078	3.800625917616318	3.8106804835359376	3.7983951298356375	3.816249867674295	3.816249867674295	3.816249867674295	3.816249867674295	3.816249867674295	3.816249867674295	3.8146063980590164	3.816249867674295	3.816249867674295	3.8146063980590164	3.8246491608686854	3.8363353932936333	3.8363353932936333	3.826292630483964	3.8547601496175323
0.28121828616420724	0.6026106132090154	0.6427846540896165	0.7534669899068204	1.1351203782725303	1.4265858980524388	2.5610724702054766	2.8324056976794068	3.1043039211649432	3.4658986134278464	3.4758861026563643	3.4357788318933493	3.425791342664831	3.465977270352317	3.4770348416518666	3.5183736321664556	3.538531772668924	3.5587944182923534	3.588822618804134	3.598901689055368	3.6267209811022614	3.6367871272552508	3.656840762636758	3.676973054942737	3.6869998726334905	3.676973054942737	3.6869998726334905	3.717158982630223	3.7070928364772335	3.6768943980182662	3.7272251287832123	3.7272644572454476	3.7372912749362017	3.757344910317709	3.761899122900298	3.7518782486129867	3.7418573743256753	3.7518782486129867	3.7418573743256753	3.781962759997278	3.771919997187609	3.7609101262563676	3.792005522806947	3.7819846485196362	3.7994192364110115	3.7803452399022404	3.7903793528718293	3.8004134658414177	3.779351010471834	3.7893851234414226
0.2723772602839952	0.5750894161392548	0.5851555622922441	0.6153994864553107	0.6860444523426309	0.999670709612257	2.0387439053950476	2.778647301599398	2.9401110725978503	3.3747526370178256	3.5968894765023878	3.5970384617364166	3.5565731954974513	3.6070678702429744	3.6778200089803192	3.7081565432233736	3.6980774729721397	3.7283146837258423	3.7485224859729867	3.7383937539770766	3.798967498973834	3.7990668224631863	3.795819434758747	3.816010136867069	3.816010136867069	3.805963628221689	3.8261217687241578	3.833777821914702	3.836233400581245	3.84631247083248	3.8563915410837137	3.8563915410837137	3.8563915410837137	3.886693875049124	3.874133377934857	3.894265670240835	3.904377302097923	3.894265670240835	3.904377302097923	3.8967729453003583	3.900844750774329	3.894265670240835	3.9144889339550115	3.9144889339550115	3.924555080108001	3.924555080108001	3.9144889339550115	3.9245095944039017	3.931070371562662	3.924555080108001
0.2898528951951152	0.6269197690363263	0.6201491284698882	0.6538534938765	0.6741443036468863	0.8159994667206192	0.9505451164455282	1.705221425885923	1.9414491232550022	2.4190149685179487	2.6547113384314254	2.762562394191152	2.8705158190644884	2.964786560364514	3.0320982204413247	3.092819183533271	3.0860237483211876	3.1264043123514593	3.160137716857829	3.2005430755337443	3.2207104042615935	3.234117648387469	3.2543767902644625	3.2881561013454053	3.308266967534218	3.3149705895971553	3.3284907588011037	3.336564835607311	3.3689066734414825	3.3703172298155515	3.390893310773857	3.3991054770468687	3.399013800721214	3.3981153266870194	3.4062331974512543	3.422521190533509	3.437837432793554	3.449492523641895	3.469703772148307	3.485133426335377	3.485133426335377	3.4919046125942295	3.486619103532386	3.485133426335377	3.485133426335377	3.500076441096189	3.486619103532386	3.500076441096189	3.513618813613894	3.5203474823957954
0.2633461997907199	0.5739179636512358	0.5809534253776961	0.5876396977154016	0.5876396977154016	0.6281386219844137	0.6550823583139398	1.025374177774159	1.3308633352655221	1.6895083086381686	1.9274964587968544	2.554641790020284	2.7036581065046192	2.7914574727910986	2.860916541126077	2.9509026010704162	2.9984901481518658	3.0643013308265403	3.0507718455069557	3.1137463383883426	3.138890504046934	3.1659937256767723	3.2134796772673275	3.2134796772673275	3.2676861205270042	3.2541566352074196	3.260965628857882	3.2948335931475126	3.2880245994970507	3.3218925637866814	3.3194875497227194	3.355804779066982	3.362569521726774	3.362569521726774	3.38295225168749	3.3696545639442577	3.3831595399388052	3.396664515933352	3.4034586638179873	3.416963639812534	3.421842572149076	3.419090803888158	3.4353247479585267	3.432584379790157	3.4406839209994153	3.432584379790157	3.4461147039567774	3.452881140033577	3.4731272039328496	3.4731272039328496
0.2729804720913952	0.5762366073994696	0.5914867387805007	0.5864653573756662	0.5915487345026765	0.6269463872252218	0.7838788906729418	0.9197897734342562	1.2080927030540345	1.478762447571786	1.742372045371968	2.0564790633745096	2.1935349557385937	2.2897548166353907	2.3820524728316204	2.428745526563247	2.514841802830886	2.550306095364221	2.6162190737163296	2.6517633704485792	2.732926098502972	2.7404670455467746	2.766676721711111	2.8114949641878106	2.8368675443310294	2.8519936842677094	2.877272529664365	2.9178639962730935	2.9381594825230244	2.9521750760372534	2.9673632116961084	2.9622124783856996	3.0141472809555863	3.002764644118362	3.022206222613997	3.018401078710598	3.0531806633720002	3.0696146595598233	3.083455218813632	3.0885879913212415	3.1036956612856743	3.1238965285092837	3.117396779427269	3.143432283983967	3.137752439624074	3.162220548947557	3.1817071635706893	3.173099095328388	3.168724222926987	3.2015792250602555
0.27406283924572467	0.5882313832885372	0.6149794108935271	0.6550594195184548	0.7686299663589522	0.9959030294250643	1.550798759617062	1.7381627080377566	1.9387115249181293	2.166414368462016	2.540910179758665	2.7615418167170223	2.82177442787513	2.8758638759400714	2.956120937783209	3.030873765494247	3.0439616252771073	3.064333488768581	3.117883845062911	3.1513250695180006	3.1574060372374326	3.16408662009564	3.1981723818659176	3.202963965564479	3.244680530044001	3.2443778066420434	3.2778111065592106	3.2844956516863792	3.2898897234589395	3.2898897234589395	3.3032508891753545	3.316634571777932	3.3366909127007927	3.3366909127007927	3.342414246590101	3.3485175831512013	3.368576082051932	3.3752531763858222	3.3819302707197125	3.3952993609740507	3.3811131994901893	3.4145284743327564	3.4145284743327564	3.4278901137938154	3.4212130194599255	3.4212055686666467	3.422032366934616	3.435406320708178	3.4414093555739407	3.448098764220333
0.26744655041066545	0.6004527135761711	0.5752609061262727	0.6055170795741263	0.6256628244008031	0.6762972993378317	0.8883089780862613	1.2207938538589402	1.3375391546922832	1.5865308005523127	2.037274295786507	2.274136005095538	2.4764109891400055	2.577354900846274	2.6733225109586107	2.754252502238219	2.819883762488988	2.8754303229458564	2.925998486591012	2.9614503304316537	3.016996890888523	3.03716902662158	3.061200437057754	3.0914842046478994	3.100938890045015	3.107952310592914	3.138322047369301	3.1571597313467437	3.172964788634482	3.192569231521743	3.1918772443153096	3.2070446921009417	3.232281734988763	3.232281734988763	3.2459461533519534	3.239419777921179	3.2632037765929134	3.279825741051915	3.2682800485904737	3.2899459229784145	3.2929032509322824	3.2979676169302374	3.3030142811714147	3.3080276900167913	3.318105464860124	3.328216495099256	3.3281810915857	3.343323232426987	3.343323232426987	3.348336641272364
0.29796778810566255	0.6123851115590881	0.6475738949129797	0.687729782024243	1.1550972586000623	1.290577529113942	2.4652517582032543	2.993004415547917	3.0927107410099155	3.7239164112979033	3.7941483898477246	3.753991908909149	3.7226334845661575	3.703757041838366	3.697836999555755	3.7186360905118554	3.729130331092954	3.734138151843372	3.7441606992064753	3.7441606992064753	3.7441606992064753	3.7441606992064753	3.749194741056734	3.7441606992064753	3.754176340707311	3.7642255442120893	3.7742970808437404	3.7542176163435563	3.7742901749814726	3.779304901594158	3.7742970808437404	3.7742669717709316	3.784312722344576	3.784312722344576	3.794380806045093	3.794380806045093	3.784312722344576	3.785222879296197	3.790256921146456	3.795284637693659	3.800298783747132	3.795290962996714	3.8002662373442355	3.815756917694618	3.8006674427499534	3.8006674427499534	3.815756917694618	3.8057014846002115	3.8057014846002115	3.8006951821849295
0.29979204524728914	0.6347674681572637	0.7005207308454675	0.8822807846401293	1.3201527860090025	1.7289155816885917	2.872877680803966	3.375369559623636	3.4400411543635343	3.5398931397429827	3.595192286054748	3.595093367307065	3.5296463233324324	3.52970253258818	3.5195546349253117	3.5447574487257496	3.5648464067135786	3.5648464067135786	3.590072825220619	3.581063465706042	3.6001409089211363	3.591137530899135	3.6213743865498316	3.6162605307372218	3.611226488886963	3.6213226772153546	3.6203096808713155	3.626384823693487	3.636441265672553	3.6364056979807984	3.631343551502666	3.6364056979807984	3.646485744666468	3.656133854053433	3.6460316842324656	3.6460095610971677	3.6575387216015476	3.6584644900545453	3.6584520303183776	3.663498531904804	3.6634707924698273	3.66854503349123	3.663498531904804	3.6683768502911986	3.673353702024648	3.6633552681771073	3.678428798669479	3.6834342454613327	3.6834342454613327	3.6845884420690043
0.2895824502499265	0.6139777259923215	0.6406716164171707	0.6273242910751464	0.6273242910751464	0.961007424625756	1.4748794502936953	2.1956350187630123	2.9097169245613173	3.250073720782939	3.5171481318388333	3.550521124616409	3.510524966774778	3.4371128512013462	3.430439454915127	3.4574063313541843	3.457406597738977	3.464080526794783	3.4841059862679185	3.5041296095881944	3.5241529665236775	3.537500824635288	3.5308271619642757	3.524153499293264	3.537500824635288	3.537500824635288	3.5379225650878854	3.5379225650878854	3.544596227758897	3.577979452037997	3.551279475866211	3.5712962039306837	3.577974659319846	3.577974659319846	3.5980004400510333	3.6046788954401965	3.5913313037133783	3.591993195757085	3.6062037217588396	3.5920012313281426	3.592842785406718	3.598675673902907	3.599529279184075	3.6195510471008636	3.6062029418550865	3.6062021619513343	3.606190110748743	3.6204333369490604	3.6070860116070356	3.613758894374295
0.2978447177071388	0.6212439761625436	0.6412806097139853	0.6679910457685164	0.8282435055893428	1.001878258737029	1.4894871359770734	2.197518444561484	2.438222064039961	2.6585911955193526	2.7922660697330817	2.8792004777968967	2.9461925161142464	3.0060096290385467	3.0597475228406097	3.09316119284046	3.1265587860639226	3.153269885510029	3.1866755171216856	3.200031066844739	3.2074913173360167	3.233438059511668	3.2468110470663816	3.253478741956805	3.260165235734162	3.2798652071165044	3.293238194671217	3.30072616082289	3.307401230709932	3.3140796860990953	3.3408161122990947	3.3408161122990947	3.367523162851505	3.367555924001214	3.3809060637752992	3.3742309938882564	3.3809060637752992	3.3937875952345897	3.3804241987504517	3.407160582789303	3.413834511845108	3.4004740890119467	3.407160582789303	3.4130192708462403	3.426374898144115	3.433056596386185	3.433056596386184	3.439738294628254	3.446419992870323	3.440558331162409
0.2927097913687185	0.6490197875513494	0.7495326225006118	0.8832361319285972	1.2510887849114667	1.4856411334005342	2.4087463951970167	2.5755733782813617	2.7295138563439267	2.795990255452392	2.9027292941801073	2.96948961011469	3.009689896502987	3.069606287435146	3.1084156843367494	3.1698829130710986	3.2100079730082345	3.223356858157764	3.223356858157764	3.2701579496883575	3.262115652634923	3.2902580928825054	3.2902580928825054	3.3036101560694218	3.3101574743325326	3.323671097019296	3.3168311370035446	3.330383152819641	3.343735216006557	3.3437194088837363	3.3705082127567763	3.3705082127567763	3.3705082127567763	3.3771826553315414	3.3838570979063056	3.3838570979063056	3.3905691537066502	3.4113122731042202	3.404330084125958	3.4245162211257636	3.411042139926303	3.4179907284933826	3.4113122731042202	3.424669183882546	3.4179883046976784	3.4380212470694627	3.4446972786629204	3.4447333028698073	3.4519310809562547	3.445255049362796
0.29675052121398293	0.6277399252348066	0.6381852718460688	0.7092395802893312	0.7599356375718679	1.0337154107368565	1.3669962692082294	1.8947221204360782	1.9868276433207246	2.1270699491576783	2.2085089972482645	2.390142934917688	2.450227219258813	2.5721549847170255	2.693642950981248	2.77463492849073	2.794663023271105	2.8151309172454706	2.8756550007805863	2.885888947767769	2.905917042548144	2.9361790843157016	2.9566469782900677	2.9566469782900677	2.9766750730704423	2.989908545672666	3.0201907184846197	3.0201907184846197	3.0302047658748075	3.0302047658748075	3.0402188132649943	3.0604869386867612	3.0707410167183404	3.0707410167183404	3.080755064108528	3.080755064108528	3.1212913149520616	3.12185121175982	3.111833528676075	3.12185121175982	3.12185121175982	3.141886577927308	3.1623947339904666	3.1623947339904666	3.1623947339904666	3.1623947339904666	3.1623947339904666	3.172412417074211	3.172412417074211	3.2037068123598957
0.29809914601511434	0.649126277650902	0.7053139861703779	0.7303407120693168	0.8984349863225595	1.0911594862932914	1.675664669175276	2.2668252450404442	2.3879580466118053	2.5553923417672095	2.631454261193083	2.6862889131953986	2.7468166694575857	2.7972521270754216	2.847616760521842	2.9034179865632677	2.9387513186303273	2.9540300326993973	2.979284555834312	3.0010790354554846	3.0096935000820317	3.0249173871356425	3.050986527512495	3.0517566966601306	3.0618441952903988	3.0618809896163954	3.0820559868769326	3.0973635216885214	3.0973441067587704	3.1024343578647766	3.122609355125313	3.132863433156892	3.1379168899369017	3.143886752834553	3.164095836215539	3.164095836215539	3.163162723373694	3.167697082965298	3.167697082965298	3.1819536428837574	3.1875764883676814	3.1981684571259947	3.207285021541481	3.203246437550823	3.2083085840289556	3.2083085840289556	3.2083085840289556	3.2184487109319173	3.2386660070610347	3.243873583506188
0.29860624121559004	0.6249199830449049	0.6753213765025169	0.7161076540513007	0.887853532336943	0.9948300371876836	1.5988790939150623	1.6905256035915075	1.858720136086249	2.226321988041124	2.2765558282761953	2.4132155734277783	2.4689217214547345	2.6006126406008625	2.6513115850086786	2.742640007883504	2.8086425966269792	2.81866478642267	2.8597139766628183	2.8852988441307756	2.895427091305919	2.915683585656206	2.946080206909453	2.956314153896636	2.9815938016562926	2.9918277486434754	3.0020147855885475	3.0171073964031314	3.0221774598546123	3.0322587969876444	3.0423870441627883	3.042387044162788	3.0423870441627883	3.0625966284709634	3.0728305754581466	3.077900638909627	3.0881345858968103	3.100031064001861	3.0887626768122534	3.1005467142179475	3.119435299626934	3.120717540996414	3.124542207598327	3.1312278006939187	3.1312278006939187	3.1413150319299303	3.1463238734718026	3.151440846965394	3.1503087705179595	3.1502511625362395
0.2933051734375387	0.6358862319905884	0.6424868935450322	0.729337265366909	0.9710142188815581	0.9307447583647922	1.7813264558956348	2.156365927060552	2.2159866726252164	2.4234356959714276	2.5298105634276262	2.5965668307317658	2.663444528269009	2.7637307170165974	2.837290112795909	2.8640776208807366	2.9041678103331514	2.930955318417979	2.9711062229869456	2.9778182787872907	3.0112571275559126	3.024681239156602	3.03804463564074	3.058120087925223	3.071513841967637	3.0982709924941894	3.078225897767982	3.104983048294534	3.1317705563793616	3.132518659884205	3.159255043923057	3.159255043923057	3.18605214307846	3.18605214307846	3.199415539562598	3.199415539562598	3.2061020333399544	3.2349424698908833	3.2349424698908833	3.2349424698908833	3.2416289636682394	3.2416289636682394	3.248348994792019	3.2612665001923027	3.276749343092588	3.282148791158084	3.282148791158084	3.2813358948934535	3.2830863114587614	3.282273415194131
0.28296631968862107	0.6155915820410879	0.6020620967215035	0.6494152953400487	0.9402992297111122	1.4679491571749017	2.442072100184975	2.996780998287933	3.1523700794631533	3.3147239032981655	3.341782873937334	3.4161950431950476	3.4094303005352558	3.490607212452762	3.504136697772346	3.5447251537310986	3.5650193817104756	3.592078352349644	3.5988430950094368	3.592078352349644	3.625902065648605	3.632666808308397	3.6461962936279817	3.6461962936279817	3.652961036287774	3.652961036287774	3.67325526426715	3.666490521607358	3.652961036287774	3.659725778947566	3.67325526426715	3.693549492246527	3.700314234906319	3.693549492246527	3.693549492246527	3.7003142349063194	3.7070789775661113	3.713843720225904	3.7070789775661113	3.693549492246527	3.7003142349063194	3.7003142349063194	3.693549492246527	3.7070789775661113	3.713843720225904	3.713843720225904	3.7070789775661113	3.7070789775661113	3.7070789775661113	3.720608462885696
0.30045258845200057	0.6320106125823316	0.6217503860851669	0.6317801267512018	0.6320106125823316	0.6420477882751772	0.8426877221111699	1.0433069399429793	1.7856746951361528	2.3675926512730827	2.5481582337233846	2.6685629100291637	2.788926154326576	2.8992832969374183	2.94943810139537	3.1099293324599815	3.1299829678414888	3.1600841369179333	3.210238941375886	3.2202657590666397	3.231664557685214	3.2517560588325027	3.2517560588325027	3.2503669281430847	3.2718475599797916	3.2919011953612993	3.2919011953612993	3.2919011953612993	3.2919011953612993	3.3320463318900955	3.322019514199342	3.3320463318900955	3.3421110153466307	3.3320463318900955	3.36117210235324	3.352137833037384	3.372191468418891	3.3506972530631725	3.360724070753926	3.3506972530631725	3.3707508884446797	3.360724070753926	3.3908252398303707	3.369501803940492	3.369501803940492	3.3895612852725616	3.3895612852725616	3.3907868921168465	3.389564030618545	3.389564030618545
0.3084751689957541	0.6478469052338315	0.6880274834620599	0.7231249955759507	0.9640189842060783	1.255274347046597	2.0483956664638	2.601473295204129	2.757070012066847	2.9796589840942014	3.0609459410492708	3.1363602580085654	3.1670876718523155	3.2123227647653962	3.2436632459101187	3.2977953100243287	3.3291723308122414	3.343067366808304	3.378242805387716	3.393356480077073	3.408407649531456	3.3983510579210447	3.4234778983007965	3.4234778983007965	3.4385900416285256	3.433542483321959	3.4435861508341254	3.4586613302909597	3.447608838610782	3.468740400542194	3.4627049653468105	3.487836242084893	3.488821243747206	3.4972356657958343	3.4978703550544825	3.512342019006879	3.502275200921452	3.5306911602832716	3.520922528233622	3.5309573184838334	3.525924245407339	3.545510134867057	3.5354673720573877	3.5404887534622222	3.5655767597280126	3.5655767597280126	3.5555558854407012	3.5705996350148346	3.569848908766901	3.5748593459105567
0.2891959587293091	0.6154286757687853	0.6421409574024528	0.6421409574024528	0.642177278929681	0.8227548591207346	1.1177334487997628	1.5249309478682562	2.0592511330219003	2.2732947574982454	2.441269290157285	2.6343781872533754	2.7012057187985277	2.8416198273772193	2.9486736581719075	3.022225579367817	3.062342389086806	3.075748476979632	3.102443127663682	3.1291912663363024	3.1425760085247845	3.1559233338668093	3.1626050321088783	3.196040143585798	3.2094035400699368	3.2094035400699368	3.2227508654119608	3.2294539093583743	3.2494909685135247	3.2561940124599382	3.26286767513095	3.2695493733730197	3.2695493733730197	3.2763574160229894	3.29630278660787	3.2897063011725187	3.302984484849939	3.30150749283364	3.294818084187247	3.308181155504652	3.3215413119530215	3.3148804803883536	3.328227805730378	3.328227805730378	3.33491721437677	3.341575131072402	3.3482902019314835	3.3407677868813255	3.3474523320084946	3.3474542806586816
0.29791015590666164	0.6021306749450459	0.6472997410627196	0.6774566011582971	0.873224554066805	1.5055997790961617	2.4292808351912827	3.2318298417028934	3.3773655542241467	3.4667421672979453	3.572828379279601	3.522192451540354	3.4971544247284276	3.5122096139820185	3.521477646742704	3.5365102819793135	3.5723509970770984	3.572362163640535	3.592429974361324	3.5924029562061595	3.6128169847452742	3.607776680963484	3.6178161696055966	3.6328455614127266	3.6378824704444996	3.6490391857938365	3.6490080039928734	3.6540480273357083	3.6540480273357083	3.6540480273357083	3.6540480273357083	3.6540480273357083	3.6540480273357083	3.6540480273357083	3.6540480273357083	3.6540480273357083	3.6590534741275627	3.655441881484679	3.665464428847783	3.665453545346826	3.675492535575581	3.6654808717134344	3.665453545346826	3.680520252122784	3.685531525804336	3.6757118201553016	3.685531525804336	3.6709947194082844	3.6763700073735057	3.686412594253726
0.3135870251375766	0.6924142868441616	0.8229162314593763	0.7325508827176579	1.1542635779158568	1.5051455484666494	1.5553046917032494	1.6658311512238786	1.716013497671019	2.027014107664263	2.0872422046850483	2.2476957753368705	2.3881506576835663	2.5686957294826773	2.6088323253561736	2.658991468592774	2.7292421129766624	2.709150611829374	2.789447006786907	2.7994695541500105	2.8095153047236545	2.8195378520867584	2.859697651170795	2.8496519005971512	2.8496519005971512	2.889788496470647	2.889788496470647	2.8998110438337505	2.889788496470647	2.9098335911968545	2.9199025449810394	2.929925092344143	2.929925092344143	2.939947639707247	2.9600391408545357	2.960015937643995	2.9700616882176396	2.9725543316885585	2.9725543316885585	2.9711406836573175	2.992665197877371	2.9711406836573175	2.9912321848046064	3.0112916661366764	3.0012779353782504	3.0112916661366764	3.04141290795	3.0302897852384243	3.0302897852384243	3.0403123326015282
0.2850416204138212	0.6062306917744609	0.6212824324741799	0.6363103825426826	0.882619737719718	0.9785892375585648	1.772260391851241	2.299007841967418	2.456110144478822	2.6801346529939276	2.8300477394265426	2.8200019104965057	2.8959619922699034	2.9919838487049235	3.0731783429108885	3.1486595613651103	3.1899946176506395	3.219329363321862	3.2497123856016454	3.2646471108003463	3.2900938796338486	3.300238797719914	3.3102715274715773	3.320248163056041	3.340754316254473	3.330492847645218	3.3356235819498457	3.340525577396882	3.3557924927979914	3.364929021342004	3.36740994783052	3.368970749393177	3.369061925938075	3.377373337205242	3.3765424676851787	3.3815116735000035	3.3864954254751196	3.390623832539917	3.384550857176085	3.3864954254751196	3.3948626155245902	3.3948626155245902	3.394764347651778	3.3948626155245902	3.3898412341197557	3.395854076760448	3.3948626155245902	3.3948626155245902	3.395854076760448	3.393983510266256
0.31310765867704177	0.6466450824188256	0.6824917512036472	0.7181492626081698	1.006455433752933	1.512382234941417	2.2835026582648963	3.1197609823566284	3.512540551615098	3.618495458932931	3.6380733583897706	3.602964296195621	3.6079280802980946	3.6131849043891986	3.606726492209577	3.6118761990576607	3.625341156514497	3.6474938110573616	3.6528468200472988	3.6373868974973416	3.698796251760289	3.6731676992411186	3.698796251760289	3.693624940900791	3.698785449754581	3.7090956654564557	3.7090956654564557	3.7141491222364653	3.719202579016475	3.719276161252254	3.719202579016475	3.716028668041184	3.7243296180322645	3.719202579016475	3.729456657048054	3.719202579016475	3.729456657048054	3.7473304879644656	3.7372061950082007	3.7422237584482883	3.7473304879644656	3.7473304879644656	3.7473304879644656	3.764783893253309	3.744130698704238	3.7389809918561547	3.7544409144061115	3.749280405552321	3.7662029998271302	3.7507212947016577
0.29203009444148226	0.6224188835535773	0.6425624422452181	0.7126592556603577	0.8384555015616185	1.1749056859174456	1.711014734712847	2.3242327928297115	2.3947617327971615	2.5652700259422248	2.635657466156581	2.7509498608742464	2.8012406943781762	2.8915941628185746	2.9419401131597596	3.0121569273741042	3.0423061864307224	3.0674320072365875	3.082746751659289	3.082468050317904	3.1376402535331964	3.1376402535331964	3.152762037426233	3.162791778092268	3.162783210174532	3.178405487482965	3.198525005873548	3.2035313082888295	3.2135561985505343	3.218574786396957	3.22857510579638	3.228587391227521	3.2336880023722583	3.243700607202822	3.253713212033386	3.253713212033386	3.253713212033386	3.26456088724843	3.2545151366747858	3.264526030258494	3.2795796015825562	3.2896408791129836	3.2745717808321384	3.294694335892993	3.299699782684847	3.304705229476702	3.30484726296572	3.304705229476702	3.305641229668198	3.305641229668198
0.3028006861250003	0.6249920645449206	0.7124308704118394	0.7594538129620508	0.9813045283014302	1.209745682585573	1.8215276172859785	2.1774925330991723	2.14390035280371	2.405917074401758	2.4865760478727306	2.5604990395730542	2.5997747675466054	2.687053993106931	2.7542810835744937	2.7956908016053394	2.821458080604128	2.8483053869775623	2.8763338244294423	2.883053855553222	2.9031979982776908	2.9031979982776908	2.9166393851946246	2.950231565490087	2.950231565490087	2.970400958854235	2.9569436212904314	2.9569436212904314	2.970400958854235	2.9838410211017936	3.0039938014843846	3.0174179130850742	3.0107224702662863	3.0106892443031725	3.024146581866976	3.037586644114535	3.0523236797497906	3.046799947141198	3.0535199782649776	3.0535199782649776	3.0535199782649776	3.0602486470468784	3.0535199782649776	3.0535199782649776	3.080417378076339	3.0602486470468784	3.07369734695256	3.0938747156401423	3.0804173780763393	3.0871460468582406
0.2939174179552723	0.6635773263785809	0.8139932128129617	0.7839401635617287	1.247011148103139	1.6787530559431687	2.5648599216026877	3.03970639797104	3.0379927130199365	3.1677720258149558	3.1978250750661887	3.238046447579382	3.2479888105740184	3.2579311735686547	3.280398483409728	3.328356235511297	3.3395091085241484	3.338373918595041	3.3607184090322324	3.3607184090322324	3.3807537751997208	3.3807537751997208	3.400967602319759	3.400967602319759	3.411074515879778	3.400967602319759	3.431199112523542	3.4412167956072865	3.4412167956072865	3.4412167956072865	3.4412167956072865	3.4412167956072865	3.4412167956072865	3.461252161774775	3.4412167956072865	3.4814659888948136	3.4814659888948136	3.482312373503346	3.482312373503346	3.482312373503346	3.503623489545442	3.502526200623384	3.5125487479864876	3.5138075759994454	3.493593748879407	3.5238373166654804	3.5238373166654804	3.526861331612266	3.526861331612266	3.526861331612266
0.2984250401871217	0.6364628576254204	0.6665768403210254	0.7366860846055672	0.9671903092627859	1.4130942990352535	2.159980516826496	2.696050609343978	2.8763949355960268	3.0819423076753014	3.1564765089969895	3.2368010059713077	3.266888754322404	3.2869281768437215	3.306974424159666	3.332034080320987	3.3570859707192646	3.377132688519417	3.3971936191797596	3.396694373290589	3.426613472040831	3.4317673268249185	3.436624750763759	3.436624750763759	3.446636414625906	3.4666681824969254	3.4668987688223245	3.4867139593286613	3.481708127397588	3.5019550212271873	3.501751890100767	3.5267915040314164	3.5318185412198138	3.521785672100343	3.542041568799122	3.5520690624275715	3.547058625283916	3.5566230173092555	3.5566322530436323	3.566647894544468	3.566612332174566	3.566647894544468	3.566612332174566	3.5669359089011277	3.5769464029076463	3.576622826181085	3.5819552444495186	3.591664759901091	3.601405248610137	3.591663962845767
0.30485199153160797	0.6750400002428915	0.7553972781018702	0.9370790731498401	1.167909534292266	1.6972486482531732	2.0845197412804546	2.570528694446288	2.8757887398302717	3.2716223915390223	3.340960318804091	3.3535211429513208	3.4110162846143663	3.472096734002696	3.519527958045138	3.539940866487352	3.5873111609531754	3.600960386299064	3.6151854559367123	3.639249083677519	3.646026919846866	3.6528047560162134	3.6664539813621015	3.6800096537007954	3.673143390008494	3.6791439472790395	3.686610634824234	3.7061622628792663	3.720416513632255	3.720416513632255	3.7195313531336045	3.7195313531336045	3.7195313531336045	3.7195313531336045	3.7128468080064354	3.7195313531336045	3.7195313531336045	3.713522063261878	3.713522063261878	3.7339047932225937	3.7337321314396696	3.7381578563944573	3.7314772735362496	3.738286267186712	3.744966850044919	3.7450952608371737	3.751775843695381	3.751775843695381	3.751775843695381	3.751775843695381
0.2984908673007874	0.6227259130393273	0.6497424194474034	0.6491505305915725	0.7100098886133046	0.9604661019818552	1.3268370068111135	1.7385094529540348	1.6573972488557562	2.1666176571115336	2.1990976499334494	2.3075721487393177	2.39535386876649	2.48866303860425	2.57643669607843	2.659096118563642	2.718533464908017	2.7334973828175513	2.7604702333982005	2.7742477788870983	2.801274206172972	2.821622615855134	2.8361768482683964	2.848516285271334	2.8496717072961286	2.870002946256472	2.9038997916715896	2.9173946506993222	2.9308895097270544	2.924035959072624	2.9376015655273995	2.9647863551421723	2.9511232129077434	2.985020058322861	2.998541705703205	3.0052537615035497	3.0188193679583244	3.0219397268982013	3.0219397268982013	3.0353797891457606	3.0219397268982013	3.0353797891457606	3.0511494708129767	3.0591565129969567	3.0510468706119678	3.0726821477996964	3.065885181778858	3.065885181778858	3.0863017451453234	3.0795047791244845
0.3083441926687385	0.6736687693726221	0.7803546323768366	1.120289786825606	1.4750148057541952	2.129038383492836	3.3645259707732533	3.673166969229574	3.6527241417452236	3.6795455451160346	3.7175484957319926	3.651879802749249	3.651879802749249	3.6468397794064145	3.6569669051697895	3.6771751157732675	3.6670179499012465	3.672122091290847	3.7024704287972865	3.717601556302274	3.727758722174295	3.732792764024554	3.7378327873673887	3.742872810710223	3.7378027472587427	3.742872810710223	3.742872810710223	3.7530129376131844	3.752976916011962	3.749455533695049	3.7658513082416256	3.763050981205055	3.75414584771878	3.760741030439773	3.7759318516783105	3.7810595549329653	3.7759318516783105	3.7790076592476707	3.780289825777236	3.7942496098653544	3.7891006624205232	3.789171220171215	3.7738973814458183	3.797143955893241	3.792046231377612	3.8022310583137817	3.7920674755677886	3.79718822362886	3.7881747043601997	3.797154577988329
0.31531789706749125	0.6770198904518203	0.7877957837444167	0.9905898958520566	1.413893347193309	2.2429695086075556	3.022523308356202	3.652237444398763	3.6318370533982383	3.6452872808512673	3.679793334321894	3.6485048259102566	3.633300770083317	3.648679946650158	3.6433934628064812	3.6587972476861435	3.6792631790439385	3.684190489007005	3.6937076689242994	3.699504773036189	3.7146842205503074	3.7095345137022244	3.7300880054299697	3.7300004450600186	3.729146831186232	3.737050160588333	3.7420650309213506	3.7382729323072432	3.745742717571547	3.7392711241424967	3.749446503329305	3.7610786056121457	3.759523520140455	3.766217715082034	3.7764268880034026	3.776357841984995	3.776357841984995	3.7841520862657076	3.7891706741121305	3.779002379417624	3.7891706741121305	3.779002379417624	3.7841520862657076	3.7864896564337713	3.7965354070074158	3.7965354070074158	3.7965354070074158	3.7915125317205933	3.797435881438275	3.7965354070074158
0.2856823136974782	0.6188250502848515	0.6664211869082779	0.7137392516734776	0.8822121481671608	1.3203009657906541	2.2327591259241313	2.623427755410164	2.6371181745516954	2.847248445462425	2.8551986342555398	2.909475120485092	2.9365318681209946	3.017166415975026	3.093455675078863	3.1610870187201385	3.2152809670734457	3.2621380220770724	3.295751534859081	3.3404215152549313	3.347096585141974	3.3537716550290164	3.376733018274441	3.367389642329941	3.380828402664919	3.3873695487885427	3.394178542439004	3.394178542439004	3.394178542439004	3.394178542439004	3.4008979226064944	3.4008979226064944	3.4212352900749075	3.42777643619853	3.434585429848992	3.4209674425480685	3.434585429848992	3.4329267574042563	3.4103443550000754	3.423692213111687	3.416814681444409	3.412831300144465	3.405960911991721	3.4169814490096933	3.4102609712174328	3.410260971217433	3.403633590898083	3.4103443550000754	3.396719224184618	3.3968394430134476
0.2993926217622899	0.621075786611894	0.646537827087466	0.672124468659399	0.7435018043020977	1.2914086622634058	2.1038786808717616	2.6425294769813954	3.0223828088519182	3.4354750044153435	3.655127543358347	3.6447850433542275	3.619116152510414	3.605402766281982	3.6142201087848536	3.6396822465482557	3.6505452895712636	3.660779236558447	3.6759546037931483	3.6759546037931483	3.686051581333711	3.6930959360666167	3.6981145239130395	3.6982129095602083	3.6981145239130395	3.6981145239130395	3.7235896908070583	3.713268673099477	3.7287066643006495	3.708151699605885	3.713312208459676	3.724326469599557	3.734565368147487	3.7191659607457668	3.7294869784533478	3.7294869784533478	3.719253031466165	3.728645351278342	3.749007781520417	3.7489084590518305	3.75410890450087	3.743980064973214	3.7388929625526734	3.75403549806762	3.7591960069214108	3.7591960069214108	3.7643230459372004	3.752047929017438	3.75833882379543	3.765465663972035
0.3075116003600294	0.6394562257558253	0.6801586322255675	0.8084663168994294	1.038209525166902	1.162015500904818	2.0927650824757413	2.3925198783363544	2.78955138328099	2.898006836458426	3.0049335131500396	3.0661118878053437	3.072947939826397	3.100066180261416	3.125240084585682	3.166091701328027	3.191463756818694	3.233941432620412	3.249555454127805	3.2793617085951463	3.2835962699674197	3.2903457986049296	3.3066251207323574	3.3066251207323574	3.3066251207323574	3.3201241780073776	3.3337433611673757	3.3338284699270795	3.3406380615070788	3.3473875901445886	3.3515577757616684	3.367798856321949	3.367798856321949	3.3746510022818	3.3746510022818	3.371979408441284	3.3882101224993093	3.4017692427168185	3.3882701854417987	3.38815005955682	3.408621388676669	3.4017692427168185	3.4154735346365204	3.415691639892042	3.4149343505534695	3.4149343505534695	3.428519931212032	3.4139441811897897	3.426463742920621	3.43328637424541
0.274382212364995	0.6074272433093365	0.6960461935771982	0.751225373995235	0.8942769708800867	1.0340497885577797	1.6662797861145984	2.2003218082002696	2.435668439303276	2.8243550518611915	3.098370741335401	3.2874523017225656	3.3277233747273556	3.410626054318808	3.43107578855637	3.49103500797634	3.5051176190919464	3.5257428077530726	3.5584633759453532	3.5703411271914156	3.591543695223054	3.61176695893723	3.6119424133607936	3.6119424133607936	3.6609131829052317	3.6472045365723944	3.6678297252335206	3.6676542708099578	3.6888058227417724	3.7025144690746097	3.7092045408795116	3.7161720993076237	3.7190497408066236	3.7298297295406377	3.7408260052053954	3.7312877110887257	3.745631906616877	3.7176492256317455	3.759114082426328	3.738734509064622	3.766208025366639	3.7527258495571876	3.759819792497499	3.759819792497499	3.780905075930375	3.790080582679144	3.769701009317439	3.7830090994310335	3.7878597732114616	3.813592819236595
0.2992352870044508	0.7151928322912791	0.9769869344750307	1.0877358551807201	1.9233748393384982	2.5074672497903197	3.021764964492177	3.7877528087218124	3.8986452852493247	3.8460079735975805	3.8661441409986153	3.8134001073349593	3.803332023634442	3.803332023634442	3.803332023634442	3.8234681910354764	3.8234681910354764	3.8234681910354764	3.8435790572242894	3.8335362747359945	3.8637152246253246	3.8536471409248074	3.8637152246253246	3.8637152246253246	3.8637152246253246	3.8536471409248074	3.8637152246253246	3.8637152246253246	3.8838260908141367	3.8637152246253246	3.8637152246253246	3.8838260908141367	3.8838260908141367	3.903962258215171	3.903962258215171	3.903962258215171	3.906283077334632	3.8885772015488067	3.903478669380299	3.91125085343369	3.91125085343369	3.8911146860326555	3.9011578502608373	3.893385666207447	3.913571672553151	3.913571672553151	3.913571672553151	3.893411579181813	3.9162702876635267	3.9061902409778577
0.2974277444540867	0.6483717391711195	0.7886997945761687	0.922364493397028	1.5642058761253654	2.293020886572521	3.3286300795031334	3.3887824721139452	3.4825758734593055	3.5425843334544376	3.4890665404287176	3.5826607664805756	3.5759522889512567	3.595999018998036	3.61604253264685	3.629411622901188	3.662838037473796	3.6561620058803377	3.669529487935693	3.669529487935693	3.7022051098119753	3.7025526811253333	3.7029420918388447	3.7022051098119753	3.7088965602738715	3.7022051098119753	3.7093425386835146	3.7093425386835146	3.7093425386835146	3.7022051098119753	3.7160339891454117	3.7293908999237377	3.7170785627045393	3.7093425386835146	3.70370294026628	3.7160079989999435	3.702651088221618	3.709751241792374	3.703054074743278	3.703054074743278	3.703054074743278	3.703054074743278	3.703054074743278	3.7032742125643523	3.7166376090484907	3.7233347760975875	3.7300319431466833	3.7032742125643523	3.73001868643663	3.7032742125643523
0.30540852068921676	0.6540409321641588	0.7300143515228401	0.9179428357899606	1.4204188762103782	2.253439933869335	2.965963783255166	3.0366247788843013	3.1472780707885244	3.698303952753482	3.662795172731291	3.717184643360272	3.705716772512671	3.725983980526604	3.731054043978085	3.7361241074295655	3.7563913154434987	3.771577943932886	3.7817115479398526	3.7817115479398526	3.791763950278591	3.8018975542855573	3.7867174486921646	3.796851052699131	3.8018975542855573	3.8133622965512655	3.817124783609059	3.8133622965512655	3.8120547201575783	3.8234858167827555	3.8136117275348043	3.82882372123591	3.82505115040264	3.8301046071826494	3.8301046071826494	3.82502621748851	3.82505115040264	3.836712083046846	3.8265378782057655	3.831649936568714	3.836712083046846	3.8265628341481737	3.831649936568714	3.836712083046846	3.8383631256902064	3.828238832733941	3.8333009792120736	3.8347972871748466	3.8518217593090704	3.8416475544679893
0.2823244653186529	0.5969110723026145	0.6319812609316366	0.7121695863689226	0.7573081565553108	0.8774936337818056	1.3591650019466481	1.5297230968292888	1.6556197965612172	1.7911050534550945	2.0075409143555674	2.3793727659431285	2.54545968055642	2.695283331768654	2.7764155849267973	2.8723072081747394	2.897359098573017	2.9420627079593604	2.9822728102804756	3.0123534638626666	3.042470178885371	3.062104346818658	3.091809477524355	3.1218965815934334	3.1319569376297376	3.152016716924617	3.162098523989658	3.2022030820375678	3.1971926448939123	3.212269228190557	3.2273081750125145	3.227329626041251	3.2524393242287792	3.2423563322596354	3.266288997722569	3.2763435636421887	3.2863981295618085	3.3014394599118058	3.3064472806622236	3.296412176951996	3.309534709579611	3.310485652286037	3.3205486743604222	3.3255438949455653	3.3255480389560743	3.335379802992666	3.355463571067538	3.349634769324908	3.3596639714801597	3.3702269275263625
0.2893300408429624	0.6376669074896281	0.6443957931445311	0.6376016452598959	0.6579188266840691	0.7255383270348733	1.0094872339237502	1.8080817003290297	1.883757266627973	2.2995256882783255	2.5063292290808317	2.745288887856993	2.8879303559860374	3.1738367548731934	3.304893712892076	3.4053469801043654	3.427839423668887	3.4531019570237356	3.494015954870269	3.5095132373959252	3.5367001715361455	3.5483801431038793	3.5686713125637923	3.5618623189133305	3.5823212852870907	3.5891622643599277	3.600108013812005	3.6069958240730435	3.620677782218717	3.6204779998824943	3.647701422609236	3.6612834895867983	3.6409541059128028	3.654342619345851	3.668024577491524	3.668024577491524	3.667924686323412	3.659929564559963	3.673436286384213	3.673436286384213	3.6756428611063803	3.689161785180453	3.668818248433437	3.679494510415747	3.6931492459812927	3.7026439609899042	3.70669932753648	3.7044472190725286	3.697481128127896	3.7070961161693474
0.2814489605111885	0.6031049153811181	0.6433119097398593	0.8235008018571885	1.4575448000875357	1.5876018766651887	3.0354420814732044	3.1056825557374497	3.3572686487564605	3.5885045162514784	3.648898316110304	3.709210006379986	3.739324796720255	3.7793683710550874	3.77709677064293	3.7971185578103466	3.837300438349101	3.826065962303164	3.8450383647539548	3.8550492583376634	3.8751854257386977	3.8952440751648902	3.895321593139732	3.895321593139732	3.895321593139732	3.935365167474565	3.9153433803071485	3.935365167474565	3.945354134891481	3.9554222185919983	3.9554222185919983	3.9755583859930326	3.9755583859930326	3.9654903022925154	3.9781586884675875	3.9781586884675875	3.9781586884675875	3.9680786417819185	3.9881703523297345	3.9781586884675875	3.9981820161918815	4.0082620628775505	4.0082620628775505	4.0082620628775505	4.038365437287514	4.028353773425367	4.028353773425367	4.038433820111036	4.038502202934558	4.048513866796705
0.2810070174577099	0.5954773116940278	0.6288802259850653	0.6890054717089328	0.9429581640521739	1.163447579616807	1.8856145156664945	2.2539520101814676	2.636034670503753	2.864288905256187	3.0050314185742715	3.0941838707568525	3.2013051140681807	3.321934787795129	3.388998976347189	3.4828710154885663	3.5097185646374274	3.536496443705648	3.5499449310790734	3.5766831115877498	3.5900522018420884	3.5967813090480245	3.60856953599187	3.6153016555494637	3.628670745803802	3.6153016555494637	3.6487865461734033	3.6554710913005724	3.662176991883342	3.6554710913005724	3.6621604999469652	3.668892619504558	3.6621604999469652	3.675603383606551	3.69259251989472	3.685907974767551	3.692588557625759	3.685885513679345	3.692588557625759	3.6992731027529278	3.705265588029638	3.698540082995019	3.7052431269414323	3.718626753746053	3.705220665853227	3.7319879194624686	3.718626753746053	3.71192370979964	3.7253073366042604	3.725284875516055
0.28160300660925536	0.6488717352471356	0.7847269854032521	0.9248840317407797	1.424275720986663	1.9963560681070769	2.9029861508267913	3.3350136534440615	3.475391261724946	3.7370297996503052	3.7720041365475336	3.7819748758333853	3.750729031981436	3.750729031981436	3.781291792815676	3.801813773652187	3.8018825059546555	3.8068888083699375	3.821917658148323	3.826987721599804	3.8335550773479317	3.847065702057314	3.862148370339358	3.8738024420242847	3.897309019078912	3.8838706912680547	3.9039943736062312	3.8973727801151106	3.9039943736062312	3.9039943736062312	3.917445789306351	3.9140498067006373	3.919178869541714	3.9442631524145053	3.944074036090731	3.947798665638988	3.952760475401724	3.977998462759098	3.9627902160677584	3.975020932926707	3.982954927867988	3.9777955933599243	3.9729444338614703	3.9879697982010054	3.982964551197747	3.9777955933599243	3.9879697982010054	3.9777955933599243	3.9931004842412667	3.9780739500461015
0.27418856785476353	0.5952043440435076	0.621944881626454	0.6352996649357352	0.8692219783952778	1.1971077224218136	2.040362667891235	2.4685537769360075	2.970279291771526	3.5263284763880436	3.6148711512539204	3.6158106008697843	3.6291265868697837	3.6291236986191913	3.6625788068577916	3.663704983647026	3.7038333605776135	3.697113980410124	3.737300001936321	3.737300001936321	3.756385562268818	3.783121290339929	3.7892982997668945	3.8176720449887145	3.8165763985785284	3.8165763985785284	3.8165763985785284	3.8310289557670405	3.8500505250809964	3.8634293423737813	3.856750886984619	3.890246920001546	3.8969253753907083	3.890246920001546	3.8952538586843595	3.8943103359550286	3.8943103359550286	3.8943103359550286	3.8943103359550286	3.9210363369876937	3.9344578651916797	3.9277471010896865	3.934393247766019	3.9478147759700044	3.954499321097174	3.9544731021223503	3.967894630326336	3.9746053944283286	3.9746053944283286	3.9611838662243435
0.2821615253346025	0.5945890771930503	0.6248551037168957	0.715722052335851	0.9075675814308494	1.2094014181002768	2.076246995913098	2.2876959672955026	2.5600213369626923	2.964488139113545	3.1659218531307523	3.3173680672372012	3.4182561220582093	3.5393103746559254	3.5896973361289612	3.68053082503035	3.692669832956457	3.7128476109665343	3.7229137571195237	3.7510269183426255	3.761138550199714	3.761138550199714	3.771193116119334	3.7914163798335094	3.811582577610218	3.8014709457531297	3.8216371435298377	3.8216371435298377	3.8418033413065453	3.8316917094494576	3.8316917094494576	3.8316917094494576	3.8418033413065453	3.8316917094494576	3.8561878966042453	3.866230659413914	3.846145133794576	3.846145133794576	3.886417316378623	3.866230659413914	3.896409513515607	3.886417316378623	3.876323987896269	3.886417316378623	3.916028991728547	3.8947793275633167	3.8936291584471605	3.9059744258089273	3.935003700257764	3.9059744258089273
0.284008036146108	0.6302966488506975	0.6648684107037313	0.6924801091575428	1.0105762764544324	1.3231929066199157	2.319729320720027	2.970780572544733	3.574232700175068	3.8167685909357854	3.843039060697149	3.851148070841475	3.8830805918798093	3.8721214761789233	3.903898684160804	3.9178322450910863	3.917769451479256	3.934497218433112	3.931605548310324	3.9413601655806993	3.9538519852691825	3.9619520091559584	3.958574336528262	3.9793727951620586	3.986300486477402	4.003584668991039	4.0001712537958545	4.010575689958265	4.010560653118078	4.010575689958265	4.0036630354831075	4.017503381273609	4.024512621372156	4.003711328294802	4.027333182744916	4.044261170332653	4.041285150998994	4.044261170332653	4.0302785214668875	4.041236858187299	4.0541307494655365	4.047139425032654	4.0541307494655365	4.04021173371731	4.06787403023134	4.05414591383573	4.067986132096224	4.067952827719072	4.047154589402847	4.060961503286189
0.2724374388215134	0.6054989374659081	0.6054989374659081	0.615553503385528	0.6455087209003951	0.6453158954060642	1.1486679953542536	2.1365371020708794	2.9354461064508612	3.6044415274425203	3.7698135005277082	3.8429750057752727	3.802522637293428	3.792443567042194	3.8328959355240384	3.822816865272804	3.853122119764961	3.873416347744337	3.8632692337546493	3.90645918261158	3.9037216022364944	3.8900267634476755	3.9102842274394964	3.9101849039501433	3.9203136359460538	3.930442367941964	3.9203136359460538	3.9405710999378747	3.950699831933785	3.960828563929695	3.980986704432164	3.980986704432164	3.980986704432164	3.9808873809428116	3.998585873482129	3.995200045995321	4.00531167785241	4.00531167785241	3.995200045995321	3.995200045995321	3.991575977798058	4.011762634762768	3.991575977798058	3.991575977798058	4.029578880394871	4.021801598586392	4.021801598586392	4.029578880394871	4.0318949270687465	4.040763397512396
[truncated: 56 more columns]
