# Supplementary material for: Improving the accuracy of soil texture determination using pH and electro conductivity values with ultrasound penetration-based digital soil texture analyzer
Source: PeerJ Comput Sci. 2025 Jan 29;11:e2663. doi: 10.7717/peerj-cs.2663 (PMC11888846; doi:10.7717/peerj-cs.2663)
Supplement: Supplemental Information 1 [file peerj-cs-11-2663-s001.zip › classification_data_explanation.txt]

The structure of "classification_data.csv" file is like this: 


1 - 100 columns are selected features (time series signal values),
101th column is pH value
102nd column is EC value
103rd column is sand percentage
104th column is silt percentage
105 th column is clay percentage
106th column is the texture class of that soil (represented in numeric)


The texture classes are presented in numeric for coding purposes. The corresponding classes are as follows:


1 corresponds to "clay"; 
2 "clay loam";
3 "silty clay loam";
4 "silty clay";
5 "loam";
6 "silt loam";
7 "loamy sand";
8 "sandy loam";
9 "sandy clay loam";
10 "silt";    
11 "sandy clay";   
12 "sand";   
