# Supplementary material for: Improving the accuracy of soil texture determination using pH and electro conductivity values with ultrasound penetration-based digital soil texture analyzer
Source: PeerJ Comput Sci. 2025 Jan 29;11:e2663. doi: 10.7717/peerj-cs.2663 (PMC11888846; doi:10.7717/peerj-cs.2663)
Supplement: Supplemental Information 2 — 70 rows (1 header and 69 observations) and 554 columns for soils. Columns 1–549 are time series signal collected with USTA device. Column 550 is pH values. Column 551 is Electro Conductivity values. Column 552 is target for sand (sand ratio of soils). Column 553 is target for silt (silt ratio of soils). Column 554 is target for clay (clay ratio of soils). [file peerj-cs-11-2663-s002.csv]

t1	t2	t3	t4	t5	t6	t7	t8	t9	t10	t11	t12	t13	t14	t15	t16	t17	t18	t19	t20	t21	t22	t23	t24	t25	t26	t27	t28	t29	t30	t31	t32	t33	t34	t35	t36	t37	t38	t39	t40	t41	t42	t43	t44	t45	t46	t47	t48	t49	t50
0.616660248	0.616660248	0.611625026	0.611625026	0.611625026	0.611625026	0.611625026	0.611625026	0.611625026	0.611625026	0.611660294	0.626672976	0.631650482	0.63167293	0.636663257	0.641676031	0.641676031	0.641676031	0.641676031	0.641698478	0.641785194	0.641849463	0.641849463	0.641849463	0.641849463	0.641849463	0.646826683	0.646855684	0.656816964	0.676868062	0.691906385	0.711931842	0.731944478	0.757014782	0.787302793	0.787302793	0.787302793	0.787302793	0.787302793	0.792190797	0.792302747	0.792302747	0.792302747	0.792302747	0.797728616	0.8228302	0.847910341	0.878030623	0.898075543	0.928140464
0.624308764	0.624587267	0.624587267	0.631278944	0.631278944	0.631307228	0.631307228	0.631307228	0.631307228	0.631307228	0.631307228	0.631307228	0.631307228	0.631307228	0.631307228	0.631307228	0.631307228	0.631307228	0.637998906	0.644703887	0.671570429	0.678305371	0.685040313	0.69173199	0.705158609	0.718585228	0.731996867	0.758876713	0.779036598	0.812636405	0.826104613	0.826104613	0.826104613	0.832854535	0.853002793	0.879827747	0.893212778	0.906641073	0.933537577	0.940272519	0.94699248	0.973872326	1.000708908	1.027545489	1.061073747	1.07451367	1.087923632	1.121508459	1.14843157	1.168619739
0.628911362	0.629038178	0.629038178	0.629098153	0.64250805	0.642568026	0.662712859	0.675917763	0.682206976	0.682394258	0.682592724	0.68272103	0.689387635	0.689387635	0.702206791	0.708799698	0.708799698	0.708808054	0.708808054	0.708808054	0.735694061	0.762531439	0.775864649	0.815937977	0.862726539	0.92287338	0.956239829	0.976313342	0.996428635	1.003013186	1.003029898	1.003103596	1.003103596	1.003103596	1.029827002	1.043135144	1.049759968	1.063076466	1.076466662	1.083190253	1.096588804	1.116776289	1.15030534	1.177159429	1.224175935	1.304615876	1.378243323	1.445195809	1.498741387	1.51876627
0.614992556	0.617829198	0.620701086	0.623558966	0.629272326	0.629274725	0.629290753	0.632132605	0.632148796	0.632170736	0.63505072	0.637841352	0.637880962	0.64053578	0.640670116	0.643396058	0.643466814	0.643532793	0.649140339	0.66920963	0.706419383	0.720676346	0.720705604	0.723540998	0.726424541	0.726445826	0.726446854	0.737959505	0.740855501	0.746590066	0.758185087	0.775514129	0.778289075	0.781201493	0.789777531	0.809887747	0.821386805	0.83858985	0.864405495	0.895932101	0.915977735	0.944698747	0.97624587	0.993425079	0.99918876	1.019374498	1.053827878	1.105631869	1.151625483	1.200368855
0.631606191	0.636651706	0.641697221	0.641743849	0.646742736	0.64676605	0.646795055	0.651788252	0.651788252	0.651788252	0.651881507	0.656950336	0.677155711	0.702388979	0.727598933	0.732527879	0.737573394	0.737620022	0.737660958	0.7426246	0.762864672	0.783122366	0.798375481	0.808606394	0.808629708	0.813628596	0.818744053	0.823830504	0.838984673	0.854121219	0.869252073	0.884377237	0.904535984	0.92976356	0.939854591	0.955002519	0.98532169	1.005503202	1.045884398	1.086259903	1.09125879	1.101355512	1.116492058	1.136697433	1.15184591	1.151857292	1.17208653	1.197378357	1.21256153	1.232860161
0.708790194	0.715525136	0.742441407	0.782851059	0.789562504	0.796297446	0.796320943	0.803032389	0.816572763	0.843606518	0.850458944	0.857146893	0.863905332	0.864022816	0.870898739	0.870898739	0.870898739	0.870898739	0.870898739	0.870898739	0.870898739	0.870898739	0.870898739	0.870898739	0.870898739	0.904455965	0.931442727	0.98534576	1.05276567	1.106715697	1.174182602	1.228203119	1.275488694	1.349761031	1.423986374	1.491500272	1.532050905	1.552302725	1.565796106	1.572531048	1.592782867	1.626551565	1.660296765	1.660367256	1.667102198	1.667125695	1.667172688	1.673813643	1.67383714	1.673931127
0.632644011	0.632644011	0.632644011	0.632644011	0.632644011	0.632644011	0.632644011	0.632644011	0.632644011	0.632644011	0.632644011	0.642729397	0.642729397	0.642729397	0.642729397	0.642729397	0.642729397	0.642729397	0.642729397	0.652729305	0.662729212	0.682729027	0.682899985	0.682899985	0.692728935	0.692985371	0.702814321	0.712899707	0.713070665	0.743070387	0.80315531	0.893239956	0.913239771	0.933325065	0.933325065	0.933325065	0.953410358	0.953410358	0.973581131	0.993837382	0.993837382	0.993837382	0.993837382	1.00306798	1.004008247	1.004008247	1.004008247	1.004008247	1.004008247	1.053067518
0.605881291	0.615961233	0.626041175	0.626041175	0.626041175	0.626041175	0.626041175	0.626041175	0.615961233	0.615961233	0.615961233	0.615961233	0.615961233	0.615961233	0.615961233	0.615961233	0.615997392	0.626041175	0.626077334	0.626113492	0.626113492	0.626113492	0.636121118	0.64620106	0.656281002	0.656281002	0.666360945	0.676440887	0.676477045	0.676477045	0.686556988	0.706716872	0.716796814	0.726912915	0.726912915	0.726912915	0.726912915	0.726912915	0.726912915	0.716796814	0.706680714	0.706680714	0.706680714	0.706680714	0.706680714	0.706680714	0.706680714	0.706680714	0.706680714	0.7571889
0.624587267	0.631278944	0.631278944	0.631307228	0.631307228	0.631307228	0.631307228	0.631307228	0.631307228	0.631307228	0.631307228	0.631307228	0.637955641	0.637955641	0.637955641	0.638012209	0.638012209	0.638012209	0.644747151	0.651452132	0.651467113	0.658187074	0.664907036	0.664907036	0.664907036	0.698506844	0.732106651	0.745546574	0.752266536	0.772398136	0.785753206	0.785753206	0.785753206	0.785753206	0.785753206	0.785753206	0.738713475	0.738713475	0.738713475	0.738713475	0.738713475	0.738713475	0.765698185	0.826152908	0.893269346	0.953679127	0.973839012	0.993985593	1.047760265	1.135134746
0.614992149	0.614992149	0.614992149	0.614992149	0.614992149	0.614992149	0.614992149	0.614992149	0.614878649	0.614878649	0.614878649	0.624902807	0.624902807	0.624902807	0.624902807	0.624902807	0.624902807	0.624902807	0.625016308	0.625016308	0.625016308	0.625016308	0.625016308	0.635040466	0.635040466	0.635040466	0.635040466	0.635040466	0.635153966	0.635153966	0.635153966	0.635153966	0.645178124	0.645178124	0.645291624	0.645291624	0.655315782	0.655315782	0.655315782	0.655315782	0.655429282	0.655698221	0.65598793	0.65598793	0.65598793	0.65598793	0.665874037	0.666288192	0.685922353	0.686612611
0.641634182	0.641634182	0.641634182	0.641634182	0.641634182	0.641634182	0.641634182	0.641634182	0.641634182	0.641634182	0.641634182	0.641634182	0.661656131	0.661656131	0.671667105	0.701700027	0.721721976	0.73176207	0.741918643	0.741918643	0.741918643	0.741918643	0.741918643	0.751842258	0.751929617	0.751929617	0.751929617	0.791857035	0.85198112	0.922174418	1.002436931	1.062648375	1.072659349	1.102750511	1.121972424	1.121972424	1.121972424	1.121972424	1.121972424	1.121972424	1.081899377	1.051837305	1.051837305	1.051837305	1.051837305	1.051837305	1.051837305	1.061848279	1.081870228	1.101892176
0.663792945	0.663792945	0.670520299	0.67056488	0.67056488	0.677195088	0.677247652	0.690597232	0.710779293	0.737617844	0.764438096	0.784761884	0.784761884	0.784761884	0.791444656	0.798004	0.798164027	0.804802218	0.804802218	0.804802218	0.831614487	0.858337593	0.878404209	0.891761771	0.918547758	0.95868099	1.005541575	1.025608191	1.025634473	1.045816534	1.065954013	1.065980295	1.086188638	1.099687928	1.113142635	1.11339416	1.119959152	1.140243029	1.160443389	1.194053876	1.234302553	1.274488348	1.334767042	1.38163561	1.428477896	1.522199066	1.642813687	1.729951567	1.790277177	1.843938315
0.650887715	0.650887715	0.657545376	0.657545376	0.657545376	0.684420773	0.704551809	0.724682845	0.758197235	0.791728633	0.818585363	0.818585363	0.818585363	0.818585363	0.818585363	0.818585363	0.818675384	0.818675384	0.818675384	0.818675384	0.818675384	0.858716758	0.925796563	0.959326302	0.992856041	1.006310748	1.026457133	1.046639194	1.066804246	1.093931324	1.107616915	1.147922277	1.167989894	1.167989894	1.168081133	1.174700239	1.181435328	1.18147708	1.18812093	1.188170417	1.221663382	1.268442121	1.328618783	1.382264793	1.435674318	1.502528399	1.542838552	1.596428538	1.663401878	1.710328471
0.604097721	0.604097721	0.604097721	0.604097721	0.604097721	0.604097721	0.604097721	0.604097721	0.604097721	0.603848021	0.603583588	0.603583588	0.603583588	0.603583588	0.603583588	0.603583588	0.613745797	0.624041781	0.634337764	0.634337764	0.634337764	0.634337764	0.634337764	0.634337764	0.634337764	0.634337764	0.634337764	0.634337764	0.634337764	0.634337764	0.634337764	0.634337764	0.634337764	0.634337764	0.634337764	0.644633748	0.685683908	0.706275875	0.706275875	0.737030052	0.747326035	0.757622019	0.767918002	0.778213986	0.788376195	0.788376195	0.788376195	0.788376195	0.788376195	0.788376195
0.616476865	0.616455233	0.616455233	0.613175706	0.613175706	0.613175706	0.616455233	0.616455233	0.616455233	0.616455233	0.616455233	0.619831609	0.626542125	0.629885171	0.629909596	0.639935961	0.649974564	0.653317904	0.656663743	0.663314267	0.663321758	0.663325663	0.663346515	0.663355654	0.666715095	0.67337537	0.67337537	0.680138676	0.71031998	0.733826541	0.760683638	0.787489113	0.804229082	0.827664879	0.837649897	0.850899705	0.854345431	0.857610222	0.857634647	0.874391236	0.881161442	0.894669383	0.924938876	0.96859862	1.012239743	1.069253938	1.126093892	1.162818259	1.186289509	1.199714422
0.62651606	0.62651606	0.626710075	0.63187011	0.631974441	0.636628368	0.636957074	0.636957074	0.652208892	0.662631338	0.672713365	0.682781236	0.693197039	0.708870567	0.714109723	0.719222588	0.729544138	0.750200545	0.774989232	0.774989232	0.774989232	0.774989232	0.774989232	0.775881071	0.790693709	0.790693709	0.790693709	0.790693709	0.790693709	0.816764472	0.853404653	0.895181338	0.936612291	0.972539531	1.003357473	1.034272977	1.039444785	1.052528387	1.057558691	1.065459843	1.068255254	1.072004508	1.076096144	1.086235745	1.088993857	1.104391195	1.145519018	1.186774824	1.233161937	1.279571719
0.639878611	0.639878611	0.644929818	0.650060628	0.650060628	0.655062129	0.655062129	0.655111835	0.660063631	0.665114837	0.720404181	0.74543599	0.755518597	0.760321277	0.765521599	0.775405385	0.790409889	0.835582609	0.85563832	0.886065152	0.906194871	0.911320085	0.987142383	1.052663072	1.077809603	1.097959128	1.123219656	1.14335277	1.188635809	1.218876932	1.224067538	1.244709238	1.255369252	1.265726076	1.286129078	1.316469733	1.34148267	1.37659149	1.431802424	1.497134645	1.572650916	1.678639186	1.78980173	1.870537651	1.92621636	1.98199448	2.002237052	2.072604907	2.173129786	2.248498042
0.607276466	0.607276466	0.607276466	0.607276466	0.607276466	0.607276466	0.607276466	0.607276466	0.607276466	0.607276466	0.607276466	0.607276466	0.607276466	0.607276466	0.627519015	0.627519015	0.637640289	0.637640289	0.647761564	0.647761564	0.647761564	0.647761564	0.657882838	0.678125387	0.698367936	0.738853034	0.769216857	0.79958068	0.79958068	0.809701955	0.809701955	0.809701955	0.829944504	0.850187052	0.880550876	0.89067215	0.921035973	0.961521071	1.002006169	1.082976364	1.133582736	1.184189109	1.214552932	1.224674206	1.265159304	1.275280579	1.305644402	1.305644402	1.315765676	1.315765676
0.64768503	0.64768503	0.64768503	0.657854744	0.668024458	0.6985336	0.759452613	0.77969277	0.77969277	0.799635115	0.799635115	0.799833657	0.839916888	0.880198661	0.900538089	0.910707803	0.951386659	1.012404942	1.053083798	1.1440156	1.214607973	1.214607973	1.224777687	1.235046672	1.245216386	1.265555813	1.265555813	1.295866414	1.316106571	1.326177014	1.356586885	1.437944597	1.539542466	1.620800907	1.711931249	1.802962321	1.894191935	2.076254079	2.217637367	2.257422787	2.25791914	2.267195418	2.267195418	2.278060027	2.287336304	2.317646905	2.327816619	2.358127219	2.408578706	2.459030193
0.592104068	0.592104068	0.592104068	0.602273782	0.61236814	0.62261321	0.62261321	0.62261321	0.62261321	0.632782924	0.632782924	0.632858279	0.653197707	0.663442776	0.663442776	0.663442776	0.67361249	0.683857559	0.683857559	0.683932914	0.694102628	0.73500755	0.775912472	0.837006111	0.93870325	0.999721534	1.001004107	1.001004107	1.001004107	1.00105517	1.010527345	1.011963282	1.033203881	1.063998206	1.135710096	1.197298748	1.238216312	1.268939869	1.319980672	1.371021475	1.391480257	1.411143801	1.461208567	1.552735992	1.64445354	1.664792968	1.715736599	1.786924597	1.837868228	1.88890692
0.634662697	0.634662697	0.634662697	0.634662697	0.641382659	0.64810262	0.654877427	0.654893794	0.661652233	0.661652233	0.661652233	0.661668601	0.675218214	0.68199302	0.68199302	0.68199302	0.68199302	0.68199302	0.68199302	0.68199302	0.68199302	0.68199302	0.68199302	0.68199302	0.695416576	0.729252131	0.769846125	0.796945351	0.803758635	0.80381348	0.810478596	0.817363093	0.824137899	0.830967551	0.844572009	0.844572009	0.85129197	0.871435487	0.904964082	0.938509045	0.958652562	0.965411001	0.97216944	0.978960614	0.978960614	0.978960614	0.978960614	0.978960614	0.978966356	0.99923593
0.594747592	0.594747592	0.594776377	0.594776377	0.594776377	0.594776377	0.594747592	0.594747592	0.594747592	0.594747592	0.594747592	0.594747592	0.594747592	0.594747592	0.594747592	0.59479477	0.601590775	0.601590775	0.601590775	0.601590775	0.601590775	0.601619561	0.601637954	0.615277142	0.615277142	0.615277142	0.615277142	0.622007574	0.622007574	0.622007574	0.628727615	0.628727615	0.635722727	0.635722727	0.635722727	0.635722727	0.635722727	0.642319624	0.662754816	0.669550821	0.683237188	0.683237188	0.683237188	0.683237188	0.683237188	0.683237188	0.676441183	0.669721143	0.669721143	0.669721143
0.592765881	0.592765881	0.587792378	0.587792378	0.587792378	0.587792378	0.587792378	0.587792378	0.592853016	0.598000787	0.608146282	0.613231139	0.613231139	0.613231139	0.613231139	0.613231139	0.613231139	0.613231139	0.608320551	0.608320551	0.608320551	0.608320551	0.608320551	0.608320551	0.623700952	0.628800284	0.628911638	0.628911638	0.633358625	0.633358625	0.633773787	0.633773787	0.633773787	0.633773787	0.633773787	0.633860921	0.638344632	0.638344632	0.638518901	0.648826949	0.654061856	0.674652943	0.700230038	0.731116669	0.751620622	0.777197717	0.787393621	0.787393621	0.79225498	0.792342115
0.645269818	0.658697076	0.658697076	0.658697076	0.658697076	0.665410705	0.665410705	0.665410705	0.665423062	0.665433827	0.672170579	0.672170579	0.678918095	0.699082104	0.712509362	0.732650248	0.759493999	0.766105965	0.766127495	0.76617374	0.772819594	0.772875011	0.79311756	0.793185335	0.820030678	0.853544997	0.880356453	0.887059317	0.893806833	0.934156381	0.974472041	1.001360444	1.021501331	1.041560492	1.041619095	1.048284886	1.048308008	1.048318773	1.054989342	1.061758389	1.081834686	1.149008047	1.209546319	1.263347839	1.337257952	1.404554505	1.438247434	1.471895711	1.512280739	1.53246787
0.597088597	0.597088597	0.597088597	0.597088597	0.602220985	0.602220985	0.607353372	0.61246267	0.61246267	0.61246267	0.61246267	0.61246267	0.61246267	0.61246267	0.612466054	0.612475907	0.612547239	0.612547239	0.617517256	0.632810144	0.632810144	0.632810144	0.642983881	0.653245571	0.653245571	0.658293389	0.658507386	0.66342916	0.663558588	0.668820404	0.67375718	0.678906188	0.678906188	0.678906188	0.67906209	0.683726773	0.68391768	0.68391768	0.68391768	0.68391768	0.688801065	0.704120426	0.734885193	0.760517572	0.78100771	0.796446646	0.806844233	0.822269933	0.842733598	0.863197263
0.648008643	0.653034446	0.663087192	0.668099271	0.673055566	0.678095537	0.688175479	0.688230821	0.698282429	0.713403037	0.738602893	0.748654501	0.778768592	0.828917274	0.879119718	0.88919966	0.949622645	1.005007238	1.045216324	1.155774709	1.256183643	1.361588275	1.361588275	1.361588275	1.361588275	1.361588275	1.361588275	1.361555071	1.361555071	1.361555071	1.361555071	1.361555071	1.361555071	1.471971783	1.612433519	1.697708372	1.803212175	1.888640656	1.928876749	2.004336856	2.08982112	2.12498935	2.140081371	2.184767516	2.229549764	2.259767406	2.274844817	2.294962199	2.325096706	2.37026184
0.726949149	0.737109361	0.752448435	0.757570674	0.76772734	0.798036611	0.884184079	0.970229177	1.005523872	1.045558335	1.050598306	1.050765166	1.050885687	1.055666587	1.055701032	1.060754971	1.09635774	1.171911342	1.247534389	1.323135224	1.403879546	1.419114992	1.485026997	1.520523552	1.535672921	1.591162161	1.6064616	1.611424632	1.621581513	1.631757136	1.662097972	1.732567589	1.772854217	1.788064606	1.813326627	1.873906109	1.949714565	2.06078157	2.16677475	2.267506587	2.322934376	2.343110892	2.373364472	2.454148227	2.550108516	2.640980637	2.711844802	2.772406723	2.858568807	2.87873978
0.6341213	0.6341213	0.6341213	0.627446339	0.627446339	0.627446339	0.627446339	0.627446339	0.627446339	0.6341213	0.647471223	0.647471223	0.647471223	0.647471223	0.647471223	0.647471223	0.647471223	0.647471223	0.647471223	0.647471223	0.647471223	0.654146184	0.667496106	0.714220833	0.767620522	0.82102021	0.847720054	0.847720054	0.867744938	0.887769821	0.887769821	0.894444782	0.901119743	0.94784447	0.954519431	0.954519431	0.961194392	0.967869353	1.034618964	1.108043536	1.188143068	1.188143068	1.308292367	1.435116627	1.44846655	1.495191277	1.495191277	1.495191277	1.495191277	1.495191277
0.64810344	0.654772108	0.654772108	0.654772108	0.654772108	0.661465504	0.668134173	0.668134173	0.674827569	0.674852296	0.688214361	0.694883029	0.701551698	0.708220366	0.721508249	0.728176917	0.73489504	0.748182923	0.761569715	0.828404765	0.908478242	0.941747217	0.941747217	0.941747217	0.948514981	0.95513053	0.955232919	0.961866421	0.961866421	0.975231966	0.982027751	1.002118563	1.035585543	1.069027795	1.082478146	1.089107983	1.089132711	1.095801379	1.12925755	1.142545247	1.155822506	1.155967391	1.162416992	1.175754329	1.189091666	1.21576634	1.262556554	1.302678098	1.356126357	1.409539263
0.7224218	0.742530392	0.749250354	0.749250354	0.749250354	0.768999894	0.882828896	0.976549307	1.03702896	1.03702896	1.03702896	1.043441164	1.050366297	1.050366297	1.056881087	1.05693238	1.063652342	1.063703635	1.123721651	1.250426354	1.310444371	1.310444371	1.323833001	1.357381515	1.384312654	1.39780387	1.411243793	1.424735009	1.431506264	1.431506264	1.458283524	1.485060784	1.485060784	1.511838044	1.558723896	1.572215112	1.572420284	1.592169825	1.605917506	1.626026097	1.686197993	1.79977053	1.913343067	2.006807013	2.100322251	2.187168821	2.233952087	2.274066684	2.307512613	2.347575917
0.649822646	0.649822646	0.649822646	0.649822646	0.670159528	0.700754498	0.711050481	0.761944437	0.771361479	0.771361479	0.771361479	0.771361479	0.771361479	0.771361479	0.761938427	0.761938427	0.761938427	0.761938427	0.761938427	0.761938427	0.792256359	0.873199181	0.954142002	0.984174925	1.014777866	1.035369833	1.035369833	1.035369833	1.035369833	1.035369833	1.035369833	1.035369833	1.026498896	1.016487922	1.016487922	0.98588498	0.975874006	0.975874006	0.975874006	0.975874006	0.975874006	0.975874006	1.015632894	1.076268758	1.147200605	1.227858417	1.25789134	1.25789134	1.25789134	1.278198297
0.707335131	0.711848387	0.711848387	0.717176261	0.722324253	0.722336788	0.732260471	0.788528615	0.80903064	0.824384674	0.844796758	0.849854809	0.860150792	0.870511647	0.870678995	0.875492291	0.875814451	0.875814451	0.880859966	0.901092168	0.936509299	0.951719299	0.992214282	1.032743358	1.047939066	1.068043721	1.093690623	1.094292947	1.113490964	1.113534476	1.125180897	1.128582639	1.143789126	1.16605896	1.201695576	1.257377685	1.30797272	1.323179208	1.343361269	1.37882898	1.414480087	1.470363395	1.510917739	1.522308826	1.526876051	1.532608322	1.536456257	1.568286255	1.634683035	1.670551629
0.713053746	0.718631008	0.723881507	0.728522956	0.728522956	0.728522956	0.728986473	0.728986473	0.728986473	0.728986473	0.748870547	0.779593284	0.825551758	0.856066256	0.865404672	0.876248634	0.880917842	0.886178054	0.886300242	0.890781875	0.911021054	0.9211656	0.9270564	0.9270564	0.937114895	0.937280243	0.941820932	0.942183724	0.942183724	0.942262887	0.972740021	0.998134281	1.018611015	1.054301259	1.100287486	1.146230621	1.197321747	1.243264882	1.288977551	1.329621391	1.385702184	1.421270173	1.446736573	1.48261419	1.49789984	1.518175157	1.538335241	1.573744904	1.59905298	1.604121809
0.642454925	0.642454925	0.648847651	0.662195617	0.682217565	0.695565531	0.729027402	0.769163257	0.769439129	0.776113112	0.782787095	0.789277162	0.789461077	0.802717086	0.802763064	0.829778174	0.856714748	0.870080292	0.943879511	0.970969	0.991257428	1.004339174	1.004339174	1.004339174	1.004339174	1.004339174	1.004339174	0.990929048	0.990929048	0.990929048	0.990929048	0.990929048	0.990929048	1.02438749	1.07820632	1.125049694	1.185108445	1.265553247	1.31247262	1.332037473	1.339203708	1.352002621	1.359066077	1.365350587	1.37930034	1.398746869	1.479108502	1.552861743	1.606492288	1.666888773
0.61690605	0.61690605	0.61690605	0.623760562	0.623760562	0.644324097	0.65803312	0.671742143	0.685451167	0.719723725	0.760850795	0.774559818	0.815686888	0.836250423	0.843104935	0.877377493	0.932213587	0.932213587	0.932213587	0.952777122	0.98704968	1.021322238	1.041885773	1.11043089	1.165266983	1.247521123	1.350338799	1.35719331	1.384611357	1.412029404	1.460010985	1.487429032	1.507992567	1.555974149	1.590246707	1.624519265	1.6450828	1.651937312	1.672500847	1.699918894	1.713627917	1.76846401	1.837009127	1.912408755	1.994662895	2.063208012	2.166025687	2.26198885	2.309970432	2.357952014
0.633481261	0.633481261	0.633481261	0.633481261	0.633481261	0.633481261	0.633481261	0.633481261	0.633481261	0.633481261	0.633481261	0.633628814	0.633895347	0.633895347	0.633895347	0.633895347	0.633895347	0.633895347	0.633895347	0.633895347	0.643932862	0.643932862	0.643932862	0.643932862	0.643932862	0.643932862	0.643932862	0.643932862	0.643932862	0.643932862	0.643932862	0.643932862	0.643932862	0.643932862	0.643932862	0.664103635	0.674236892	0.674236892	0.694407664	0.714578436	0.734653468	0.744451631	0.744451631	0.744451631	0.754489147	0.754728499	0.764718145	0.774659919	0.774659919	0.774659919
0.737120943	0.737120943	0.737120943	0.737120943	0.747224314	0.747257241	0.752177217	0.757212438	0.767282881	0.767299345	0.807564654	0.867921703	0.892949393	0.917960864	0.918159161	0.923045721	0.923045721	0.928146797	0.933132628	0.968808945	1.044573731	1.089978281	1.110152339	1.150439349	1.18060628	1.200722006	1.20085223	1.205846757	1.210868289	1.210906209	1.231349656	1.261809163	1.332446911	1.382707312	1.422743614	1.482930788	1.508041042	1.513076263	1.548436819	1.624181437	1.689741607	1.770731215	1.846723521	1.902350195	1.937760142	1.958000299	1.978190821	1.993308201	2.028616103	2.048758964
0.643909698	0.643909698	0.643909698	0.643909698	0.643909698	0.643909698	0.643909698	0.664249126	0.691368363	0.691368363	0.691368363	0.691368363	0.691368363	0.691368363	0.677808745	0.671028935	0.670917512	0.670917512	0.670917512	0.670917512	0.670917512	0.670917512	0.704482288	0.738158488	0.778473252	0.785362012	0.798698784	0.798800184	0.805271367	0.805564373	0.811939753	0.825580724	0.872259426	0.89817774	0.911255087	0.911796324	0.912083733	0.944619404	0.944619404	0.978706695	1.006086516	1.020904859	1.026308924	1.028018938	1.039857349	1.047377943	1.05362862	1.055138175	1.055361022	1.062029408
0.662200111	0.667201613	0.667201613	0.672203114	0.672241584	0.672318735	0.677358706	0.682370343	0.687221786	0.692261757	0.697273393	0.697336165	0.697389015	0.697389015	0.727335039	0.752381016	0.797655752	0.852996263	0.873113645	0.873113645	0.883154906	0.913250353	0.943297619	1.003609227	1.078969911	1.129131163	1.184259479	1.274547728	1.309655447	1.369850374	1.47527122	1.47527122	1.47527122	1.47527122	1.48045175	1.48064967	1.50540174	1.515443001	1.520482972	1.520482972	1.560874056	1.671142737	1.836525354	1.971898963	2.022136307	2.072416365	2.142751033	2.193030879	2.233269465	2.298490619
0.792614197	0.792614197	0.772510982	0.772510982	0.772510982	0.772510982	0.772510982	0.772510982	0.782643857	0.852842576	0.902978714	0.953155485	0.993280649	1.053468394	1.093634191	1.123789014	1.123789014	1.124276614	1.134328222	1.144257929	1.144298563	1.153943836	1.154025103	1.15410637	1.154187637	1.204405041	1.244448938	1.284492835	1.344599314	1.394613551	1.404461992	1.404461992	1.404461992	1.404461992	1.404461992	1.404461992	1.374388436	1.354325854	1.354325854	1.354325854	1.354325854	1.354325854	1.354325854	1.364458728	1.394532284	1.414554233	1.434576181	1.454638763	1.464649737	1.494763927
0.685092391	0.695114158	0.720850714	0.721012183	0.721064594	0.726342699	0.731423804	0.746488386	0.767045496	0.803030644	0.839195701	0.875563712	0.911931722	0.958548167	0.984580713	0.989671885	0.989671885	0.994824702	0.994908342	1.010248295	1.020561416	1.056805865	1.108809187	1.207383168	1.310903071	1.378188784	1.414383547	1.450608014	1.497175307	1.502413646	1.507563884	1.51832073	1.533961911	1.55957673	1.569908197	1.585433141	1.62677148	1.699285949	1.771701918	1.802779548	1.823357854	1.849101894	1.864626837	1.911272426	2.004295845	2.092224289	2.123386547	2.149270701	2.15962991	2.190327411
0.643294429	0.648307203	0.668365574	0.678391123	0.688416671	0.703462267	0.713486426	0.723510584	0.728529935	0.738576606	0.763660905	0.763660905	0.763794647	0.768724142	0.769112589	0.773691641	0.779014074	0.779206872	0.804263472	0.839335567	0.869273604	0.924370557	0.954420964	0.97946865	0.984457966	0.984465934	0.994513301	1.019651539	1.069989478	1.125552025	1.171259754	1.176271138	1.176363081	1.181383128	1.186203353	1.201248949	1.226302768	1.22631004	1.236326926	1.246343811	1.25636936	1.271407684	1.311524425	1.366732037	1.396823229	1.401836004	1.431941741	1.472033632	1.522163781	1.582326057
0.641374443	0.641374443	0.641374443	0.641374443	0.648098033	0.648098033	0.648098033	0.648098033	0.648098033	0.648098033	0.648098033	0.648098033	0.648098033	0.648098033	0.648098033	0.641243522	0.641243522	0.641243522	0.641243522	0.641243522	0.641243522	0.641243522	0.648098033	0.654821624	0.661414294	0.674992397	0.674992397	0.674992397	0.674992397	0.674992397	0.681715987	0.688439578	0.694915535	0.694915535	0.694915535	0.694915535	0.735197308	0.755338194	0.768765452	0.79576085	0.823038014	0.829892525	0.830315174	0.830315174	0.830315174	0.830315174	0.830315174	0.830315174	0.82364829	0.82364829
0.719916595	0.733371302	0.740083283	0.746818421	0.74682601	0.746833598	0.746833598	0.746833598	0.753530598	0.753538187	0.760257952	0.760257952	0.760257952	0.760326247	0.814190607	0.888199478	0.948723485	0.948723485	0.955427289	0.962139858	0.96885982	0.968905546	0.975617134	0.982337488	0.982337488	1.015981845	1.056316595	1.103371306	1.123538583	1.136986094	1.170615863	1.211025515	1.258170109	1.271782406	1.278494976	1.278502368	1.285222329	1.298609723	1.298662252	1.325593844	1.39957995	1.426481973	1.426481973	1.453398976	1.473588625	1.480315979	1.500490844	1.561015439	1.614835054	1.648502175
0.783713578	0.783713578	0.79351776	0.803520763	0.803520763	0.803520763	0.803719583	0.813841506	0.934916277	1.065520803	1.115535817	1.145318629	1.145318629	1.145318629	1.145544825	1.15543473	1.175666932	1.226247435	1.246479637	1.246479637	1.286830942	1.33718525	1.367420454	1.417774762	1.457899871	1.477905877	1.517917888	1.588052006	1.647956924	1.657620633	1.658073025	1.667623636	1.677852835	1.677965933	1.697632645	1.768219154	1.869153966	1.929398178	1.989642391	2.10035401	2.190833427	2.230958536	2.261080642	2.301318849	2.331667152	2.341783252	2.351899353	2.372131555	2.422485862	2.47284017
0.68947938	0.704536769	0.719731506	0.72987842	0.739932716	0.739932716	0.739932716	0.744983918	0.760137525	0.805433092	0.865882266	0.8904322	0.895483402	0.895576868	0.895958329	0.900596915	0.915826658	0.920832879	0.925946392	0.971313746	0.991456245	1.016667274	1.097074672	1.172458519	1.192504049	1.197621064	1.202609956	1.207619494	1.262867664	1.32815943	1.37362025	1.41908107	1.469350856	1.534611652	1.584808805	1.63501628	1.705272789	1.705279794	1.710202873	1.710517928	1.715254075	1.730317719	1.755888785	1.76599119	1.786192496	1.806483765	1.826747382	1.872145891	1.922595603	1.988261233
0.774482476	0.774482476	0.774482476	0.794921052	0.848778124	0.896145236	0.943512349	0.976930845	1.003665642	1.064206414	1.090941211	1.104696088	1.18034791	1.189743955	1.189743955	1.189743955	1.189743955	1.189743955	1.189743955	1.176376557	1.162594195	1.162594195	1.162594195	1.162594195	1.162594195	1.162594195	1.182645293	1.263057166	1.404189808	1.531955051	1.61923062	1.707461141	1.782338007	1.816143981	1.877072231	1.958439057	2.019948524	2.061213154	2.082246689	2.082246689	2.082246689	2.082246689	2.082246689	2.090480301	2.090480301	2.084557815	2.084557815	2.084557815	2.084557815	2.084557815
0.652294312	0.652294312	0.652294312	0.652294312	0.658770849	0.659014274	0.665734235	0.665734235	0.665734235	0.671902061	0.705968787	0.733093181	0.74622542	0.74622542	0.74622542	0.74622542	0.74622542	0.74622542	0.74622542	0.74622542	0.74622542	0.74622542	0.74622542	0.78120477	0.828255405	0.848508301	0.862209698	0.902921679	0.943502922	0.963662807	0.963662807	0.963662807	0.963662807	0.963662807	0.963662807	0.963662807	0.963662807	0.963662807	0.963662807	0.963662807	0.978363954	0.985378162	0.999079559	1.012780956	1.012904301	1.026605699	1.040307096	1.067463201	1.12177541	1.176087619
0.797815775	0.797860051	0.833456899	0.889474162	0.986302956	1.052641963	1.123655158	1.149191479	1.17970886	1.184522008	1.18460716	1.184851008	1.220478507	1.225604639	1.230655845	1.255930256	1.378152663	1.428747833	1.443976379	1.479462205	1.600916331	1.68186952	1.691954908	1.697111691	1.717450338	1.778763045	1.809468764	1.870639459	1.951884347	1.992523262	2.048651891	2.135334095	2.242593462	2.283452669	2.319421903	2.365366415	2.380617726	2.426078585	2.527191266	2.582958891	2.613193447	2.643435888	2.704004837	2.804991323	2.941738085	3.058458329	3.129515701	3.190514937	3.241348264	3.307415829
0.794800032	0.815212112	0.840421178	0.850942675	0.86096137	0.931974726	0.9932537	1.0647197	1.136211136	1.203053023	1.218241036	1.233648593	1.238694551	1.248429344	1.254336961	1.259329852	1.263559822	1.32016858	1.371495953	1.418075493	1.540652635	1.658036606	1.714175282	1.734801524	1.750304118	1.806313501	1.918581024	2.036165077	2.117960389	2.193845156	2.229320208	2.249332403	2.249377181	2.249734305	2.274772304	2.315365072	2.345869622	2.365897381	2.370792428	2.375965445	2.391412738	2.4220645	2.457705456	2.539659847	2.677795457	2.769735631	2.836426553	2.872404478	2.903589791	2.929381653
0.671557743	0.678232704	0.678337552	0.691779634	0.705431413	0.705431413	0.71926751	0.760407165	0.808510948	0.8634867	0.897557378	0.917884117	0.917884117	0.917884117	0.917884117	0.917884117	0.92997252	0.931443736	0.94441233	0.94441233	0.957368237	0.990202772	1.06374488	1.097329382	1.131110892	1.165089409	1.17863634	1.17863634	1.178715811	1.220316264	1.296104931	1.330464776	1.378765568	1.434043176	1.44808897	1.482448816	1.537055929	1.584200049	1.644379547	1.697988932	1.731481274	1.778545923	1.846251856	1.934284529	1.988325995	2.015248224	2.021738866	2.027927651	2.054443176	2.094807487
0.648961531	0.648961531	0.649066796	0.65420482	0.65420482	0.664333061	0.674714374	0.67478436	0.679957377	0.690058174	0.695231191	0.695231191	0.695336169	0.715985981	0.741641108	0.746448812	0.751586836	0.751629378	0.77224391	0.772321445	0.787832946	0.824044063	0.870363813	0.932012552	0.952564648	0.978247218	1.080814883	1.167968475	1.193643497	1.219353511	1.271048685	1.297061289	1.312650325	1.318146112	1.318208835	1.323241594	1.353681778	1.353927301	1.379547435	1.420546362	1.492033097	1.563970229	1.682367082	1.795533278	1.872748405	1.919045508	1.939582505	1.960119503	1.975511214	2.021435456
0.630715764	0.634062462	0.637489718	0.644339969	0.657882692	0.661297589	0.661305687	0.668085496	0.668085496	0.668085496	0.668123272	0.688554945	0.719121223	0.753002703	0.773249862	0.776639766	0.783069635	0.783203515	0.783352971	0.786433451	0.786568478	0.786754536	0.790181792	0.797114842	0.807445895	0.834429881	0.868126399	0.895212098	0.908840563	0.925815727	0.929191678	0.946075445	0.979910978	0.996715781	1.027022121	1.047272395	1.053948672	1.067596946	1.105085683	1.13222829	1.149202107	1.172976888	1.213815488	1.261465394	1.285361249	1.312485894	1.370186933	1.424556687	1.455052666	1.485568861
0.682930795	0.682930795	0.689744547	0.71005681	0.743904317	0.777788771	0.81167166	0.819134911	0.819134911	0.819159626	0.819159626	0.83191371	0.839410227	0.859316504	0.865847595	0.865847595	0.865847595	0.940190422	0.980741055	1.042028304	1.103500072	1.151362703	1.166544237	1.166544237	1.166544237	1.166544237	1.166636709	1.185815495	1.187170438	1.187170438	1.187170438	1.187170438	1.187170438	1.235051648	1.255714583	1.282932858	1.303392694	1.310021927	1.336723377	1.377384637	1.424970488	1.479130259	1.519957671	1.581448019	1.691188827	1.787283552	1.821426419	1.862290777	1.930373411	1.998511358
0.706653805	0.713556001	0.734262587	0.754846788	0.754846788	0.75509156	0.761871369	0.761871369	0.768528793	0.768651179	0.788501062	0.822773338	0.884525939	0.939871961	0.939871961	0.939871961	0.939871961	0.939871961	0.939871961	0.899070719	0.878608905	0.859395238	0.859395238	0.859395238	0.859395238	0.859395238	0.859395238	0.867043893	0.873946089	0.901554871	0.949619396	1.038729936	1.162235138	1.278214072	1.338724597	1.413302499	1.487880402	1.556920571	1.591566077	1.65445051	1.724481911	1.738537146	1.738537146	1.738537146	1.738537146	1.738537146	1.738537146	1.717585787	1.717585787	1.717585787
1.028508937	1.088988591	1.088988591	1.088988591	1.099068533	1.099068533	1.099068533	1.139388303	1.270427552	1.361147033	1.39138686	1.472026398	1.562745878	1.633305474	1.734104897	1.784504609	1.804664493	1.804664493	1.865144147	1.925612712	1.986092366	2.026412135	2.04657202	2.096982819	2.147382531	2.207862185	2.258261896	2.298592753	2.328843668	2.399447618	2.449858417	2.510382424	2.540633339	2.601179522	2.671850001	2.691987709	2.692009886	2.702134181	2.712247388	2.72232733	2.722338419	2.803066663	2.934283325	2.964634035	2.974725065	2.984793919	2.994918215	3.004953804	3.005031422	3.00504251
0.844941654	0.855176893	0.87046334	0.89594075	0.931564849	0.976888187	0.976888187	0.977424188	0.992094674	0.997243462	1.012529908	1.012618475	1.012618475	1.053053889	1.129326202	1.210648686	1.271699851	1.297154606	1.378988821	1.486369742	1.506786318	1.53221442	1.577860535	1.613449564	1.67458229	1.730552634	1.842799825	1.995746902	2.12818945	2.224916984	2.280895322	2.326850609	2.393266747	2.444290863	2.479865653	2.515427416	2.571207192	2.687816915	2.764378695	2.800617512	2.856427938	2.891728811	2.932530008	3.008576181	3.07948433	3.115058953	3.135524231	3.161179106	3.227755507	3.289550184
0.87047207	0.890084373	0.890312317	0.923417398	0.923987257	0.930653862	0.930653862	0.93677568	0.950190948	1.030746383	1.091327076	1.118442541	1.151964754	1.165348108	1.192014528	1.252096031	1.305504087	1.378962103	1.49265908	1.566281212	1.646836647	1.660942587	1.674262114	1.694204943	1.700625374	1.701284132	1.748121324	1.828384988	1.948912687	2.076088761	2.203449474	2.297363192	2.344250528	2.451383484	2.545158157	2.632273067	2.719299077	2.80626126	2.87314157	2.90652474	2.966549256	3.059767754	3.146344719	3.213060913	3.279827251	3.319902098	3.326511717	3.333235308	3.333235308	3.333235308
0.752141015	0.762319997	0.777567808	0.808131407	0.823488518	0.869391869	0.920369426	1.027222698	1.077910989	1.128747216	1.144048333	1.195047166	1.240909193	1.251238799	1.28192368	1.338015307	1.353301753	1.363439411	1.373618393	1.424365368	1.500660418	1.536227558	1.566681856	1.637766746	1.744348111	1.841768153	1.929290183	1.975122869	2.010825891	2.071930362	2.158291025	2.260140694	2.321298471	2.341715047	2.37237989	2.454103496	2.515471827	2.592175913	2.694422707	2.740435297	2.776107669	2.80164638	2.847624322	2.873414901	2.878399774	2.888480129	2.893946083	2.919572747	2.924756183	2.950325544
0.670394691	0.674430708	0.678477148	0.686508614	0.686518434	0.698549696	0.742840137	0.77110447	0.787183973	0.8153212	0.891617203	0.972146978	0.996442938	1.00446578	1.028808241	1.061307472	1.085603431	1.093644717	1.14189138	1.206151251	1.23843323	1.298806932	1.411823365	1.508723786	1.540895105	1.609602645	1.66632626	1.694523936	1.714621305	1.734737428	1.779023851	1.811490731	1.851827126	1.924321932	2.045380082	2.142358615	2.211084428	2.272073681	2.312923937	2.37353053	2.462407677	2.519094341	2.571579042	2.607922152	2.632337863	2.652579363	2.69717028	2.757966671	2.806588052	2.871375022
0.635158886	0.635162874	0.635286098	0.635298603	0.675486555	0.70559156	0.710457121	0.710457121	0.710457121	0.710457121	0.710457121	0.710457121	0.705566551	0.705566551	0.705566551	0.705566551	0.705566551	0.705566551	0.730759152	0.760953042	0.796195064	0.831419647	0.876608889	0.891650678	0.906751814	0.906751814	0.906751814	0.906751814	0.906751814	0.906751814	0.891151566	0.891151566	0.891151566	0.891151566	0.891151566	0.891151566	0.901158267	0.926372295	0.961694687	0.997008562	1.027321147	1.067691671	1.1232606	1.168843442	1.209318803	1.259818171	1.274987171	1.295157462	1.315336268	1.330479853
0.651309003	0.651309003	0.651309003	0.651309003	0.651309003	0.651309003	0.651309003	0.651309003	0.651309003	0.651309003	0.658180972	0.671865338	0.671865338	0.671865338	0.671865338	0.671865338	0.671865338	0.671865338	0.671865338	0.671865338	0.671865338	0.671865338	0.671865338	0.685609276	0.706225183	0.733643529	0.733643529	0.733643529	0.754070762	0.767516841	0.781509025	0.788311463	0.788311463	0.788311463	0.801578826	0.856504965	0.918173971	0.959167498	0.99339824	1.014093636	1.014093636	1.014093636	1.014093636	1.014093636	1.014093636	0.979723833	0.979723833	0.979723833	0.979723833	0.979723833
0.643675349	0.643675349	0.683725115	0.743799764	0.783849531	0.813886856	0.823899297	0.864308949	0.955230667	0.975525465	0.995550348	1.005742732	1.015575231	1.015755174	1.035780057	1.055624997	1.156019327	1.226376333	1.337412905	1.458371947	1.458371947	1.46847436	1.498601657	1.518716511	1.558946221	1.588443717	1.588975737	1.58957095	1.619110842	1.630134331	1.668903135	1.699210374	1.699210374	1.699210374	1.721056048	1.73131219	1.731465918	1.741568331	1.781977983	1.862489831	2.022975479	2.173435577	2.364459056	2.495175513	2.52525216	2.595507867	2.665917302	2.686045264	2.887709204	3.039014808
0.639780153	0.653207411	0.673348297	0.686775555	0.693489184	0.693489184	0.693489184	0.693489184	0.700268993	0.707048802	0.707048802	0.72047606	0.747330575	0.794325977	0.848035008	0.901744039	0.901810219	0.901810219	0.901810219	0.901810219	0.901810219	0.915568379	0.915568379	0.915568379	0.915568379	0.915568379	0.915568379	0.996131925	1.076695471	1.13711813	1.163575563	1.170421553	1.177333723	1.18371645	1.210570965	1.250852738	1.331548645	1.439165248	1.546848031	1.594108154	1.607667773	1.641434459	1.661707706	1.675134964	1.708769288	1.728843994	1.748984881	1.769059587	1.802627731	1.849689313
0.79561434	0.800619828	0.80077914	0.81095264	0.861151262	0.881033717	0.92609766	0.981201698	1.026700123	1.112908444	1.149177496	1.149434439	1.153674732	1.153840528	1.154019035	1.158638388	1.220117732	1.260512129	1.320938685	1.426484606	1.461566696	1.501668832	1.521189922	1.521492393	1.536741905	1.541787376	1.546230069	1.576262992	1.666936949	1.787905346	1.903535694	1.999145064	2.044595143	2.115286798	2.191284564	2.262201224	2.277675088	2.287635868	2.28780536	2.302901135	2.32795769	2.3381199	2.443764454	2.58953472	2.690137835	2.740608614	2.79092196	2.841161536	2.851199782	2.876405725
0.624591636	0.624591636	0.624591636	0.624591636	0.631074864	0.631215344	0.637839053	0.637839053	0.637884013	0.657794498	0.69785147	0.724526144	0.731290333	0.758347089	0.778830696	0.778830696	0.778830696	0.791976992	0.851995009	0.872001015	0.905535398	0.986323584	1.033290825	1.040150535	1.046723683	1.053392351	1.053392351	1.06701625	1.094073005	1.154568624	1.173950947	1.173950947	1.180664576	1.180760097	1.200811062	1.201198744	1.201198744	1.201198744	1.26096396	1.354595082	1.408578884	1.442389214	1.51596685	1.569427339	1.589433344	1.636558587	1.704134398	1.765152682	1.846378033	1.93405229
0.631480449	0.641601723	0.641601723	0.661968067	0.672213136	0.692703275	0.692703275	0.692703275	0.702948344	0.713193413	0.722943303	0.723438482	0.723438482	0.723438482	0.76392358	0.794658788	0.835639065	0.886864411	0.90735455	0.917599619	0.958084717	1.008567294	1.069294941	1.109903833	1.130146382	1.150512726	1.171002864	1.181247933	1.191493003	1.201738072	1.211983141	1.22222821	1.242718349	1.304064969	1.355166521	1.36541159	1.416141757	1.548337299	1.660290292	1.680656635	1.721389323	1.772614669	1.823840015	1.864572702	1.884939046	1.915550459	1.946038077	1.966404421	1.97664949	2.007137108
0.674054607	0.680894308	0.680937539	0.680969628	0.687927879	0.6948429	0.694874989	0.715738602	0.750571755	0.7921372	0.799202861	0.805891921	0.805891921	0.805967241	0.812882262	0.813032902	0.827164224	0.834154565	0.910295113	1.014020423	1.069372678	1.090225149	1.09714017	1.110970211	1.117885232	1.138737704	1.138737704	1.152718385	1.152944346	1.195187671	1.27208142	1.327960915	1.369515218	1.397175301	1.417909221	1.445665572	1.466226568	1.473346602	1.493466819	1.541602773	1.583157076	1.617732179	1.680505748	1.799341542	1.841477458	1.925103498	1.981005277	1.994910639	2.043391104	2.133608601
0.612331759	0.612331759	0.612331759	0.612331759	0.612331759	0.622478043	0.622478043	0.622478043	0.622478043	0.622478043	0.622478043	0.622478043	0.622596535	0.632624326	0.632624326	0.64277061	0.64277061	0.652066587	0.652478458	0.652916893	0.652916893	0.702672959	0.702672959	0.702672959	0.702672959	0.702672959	0.702672959	0.692551685	0.692551685	0.692551685	0.692551685	0.692551685	0.692551685	0.733036783	0.773665381	0.844514302	0.925484498	0.986355645	1.006598194	1.026840743	1.067325841	1.128196988	1.138318262	1.138318262	1.139035766	1.148583038	1.148726538	1.150558748	1.159278315	1.160198968
[truncated: 504 more columns]
