# Supplementary material for: Improving the accuracy of soil texture determination using pH and electro conductivity values with ultrasound penetration-based digital soil texture analyzer
Source: PeerJ Comput Sci. 2025 Jan 29;11:e2663. doi: 10.7717/peerj-cs.2663 (PMC11888846; doi:10.7717/peerj-cs.2663)
Supplement: Supplemental Information 3 [file peerj-cs-11-2663-s003.zip]

Archive with 8 entries (8 files):
- raw_data_legend.txt
- raw_data.csv
- rf_result.m
- rfestimations.m
- svr_result.m
- svrestimations.m
- ann_result.m
- annestimations.m
