# Supplementary material for: Improving the accuracy of soil texture determination using pH and electro conductivity values with ultrasound penetration-based digital soil texture analyzer
Source: PeerJ Comput Sci. 2025 Jan 29;11:e2663. doi: 10.7717/peerj-cs.2663 (PMC11888846; doi:10.7717/peerj-cs.2663)
Supplement: Supplemental Information 3 [file peerj-cs-11-2663-s003.zip › raw_data_legend.txt]

The data file raw_data.csv contains 70 rows (1 header and 69 observations) and 554 columns.

Columns 1 - 549 are time series signal collected with USTA device.

Column 550 is pH values.
Column 551 is Electro Conductivity values.

Column 552 is target for sand (sand ratio of soils).
Column 553 is target for silt (silt ratio of soils).
Column 554 is target for clay (clay ratio of soils).
