# Supplementary material for: Improving the accuracy of soil texture determination using pH and electro conductivity values with ultrasound penetration-based digital soil texture analyzer
Source: PeerJ Comput Sci. 2025 Jan 29;11:e2663. doi: 10.7717/peerj-cs.2663 (PMC11888846; doi:10.7717/peerj-cs.2663)
Supplement: Supplemental Information 3 [file peerj-cs-11-2663-s003.zip › rfestimations.m]

clear;

load('data-with-ph-ec-69-soil.mat');


all_features = data(:, 1:549);
sand_target = data(:, 552);
silt_target = data(:, 553);
clay_target = data(:, 554);


sandrf_features = 48:284;
siltrf_features = 140:392;
clayrf_features = 138:428;


sand_features = data(:, sandrf_features);
sand_target = data(:, 552);
[mse_sand, r2_sand, mae_sand, all_test_y_sand, all_pred_y_sand] = rf_result(sand_features, sand_target);


sand_features_ph_ec = data(:, [sandrf_features 550 551]);
[mse_sand_ph_ec, r2_sand_ph_ec, mae_sand_ph_ec, all_test_y_sand_ph_ec, all_pred_y_sand_ph_ec] = rf_result(sand_features_ph_ec, sand_target);


silt_features = data(:, siltrf_features);
silt_target = data(:, 553);
[mse_silt, r2_silt, mae_silt, all_test_y_silt, all_pred_y_silt] = rf_result(silt_features, silt_target);


silt_features_ph_ec = data(:, [siltrf_features 550 551]);
[mse_silt_ph_ec, r2_silt_ph_ec, mae_silt_ph_ec, all_test_y_silt_ph_ec, all_pred_y_silt_ph_ec] = rf_result(silt_features_ph_ec, silt_target);


clay_features = data(:, clayrf_features);
clay_target = data(:, 554);
[mse_clay, r2_clay, mae_clay, all_test_y_clay, all_pred_y_clay] = rf_result(clay_features, clay_target);


clay_features_ph_ec = data(:, [clayrf_features 550 551]);
[mse_clay_ph_ec, r2_clay_ph_ec, mae_clay_ph_ec, all_test_y_clay_ph_ec, all_pred_y_clay_ph_ec] = rf_result(clay_features_ph_ec, clay_target);
