# Supplementary material for: Improving the accuracy of soil texture determination using pH and electro conductivity values with ultrasound penetration-based digital soil texture analyzer
Source: PeerJ Comput Sci. 2025 Jan 29;11:e2663. doi: 10.7717/peerj-cs.2663 (PMC11888846; doi:10.7717/peerj-cs.2663)
Supplement: Supplemental Information 3 [file peerj-cs-11-2663-s003.zip › svr_result.m]

function [mse, r_squared, mae, all_test_y, all_pred_y] = svr_result(features, target, boxconstraint, kernelscale, epsilon)
    n = size(features, 1);
    mse = 0;
    mae = 0;
    all_pred_y = zeros(n, 1);
    all_test_y = zeros(n, 1);
    
    for i = 1:n
     
        test_x = features(i, :);
        test_y = target(i);
        train_x = features([1:i-1, i+1:end], :);
        train_y = target([1:i-1, i+1:end]);
        
      
        %For sand 'BoxConstraint', 0.0136, 'KernelScale', 1.4997, 'Epsilon', 0.1192
        %For silt 'BoxConstraint', 920.47, 'KernelScale', 21.557, 'Epsilon', 0.00041297
        %For clay 'BoxConstraint', 0.042465, 'KernelScale', 0.12661, 'Epsilon', 0.059372
        model = fitrsvm(train_x, train_y, 'BoxConstraint', boxconstraint, 'KernelScale', kernelscale, 'Epsilon', epsilon);
        
       
        pred_y = predict(model, test_x);
        
       
        all_pred_y(i) = pred_y;
        all_test_y(i) = test_y;
        
       
        mse = mse + (test_y - pred_y)^2;
        mae = mae + abs(test_y - pred_y);
    end
    
    mse = mse / n;
    mae = mae / n;
    

    ss_res = sum((all_test_y - all_pred_y).^2);
    ss_tot = sum((all_test_y - mean(all_test_y)).^2);
    r_squared = 1 - (ss_res / ss_tot);
    
  
end
