# Supplementary material for: Improving the accuracy of soil texture determination using pH and electro conductivity values with ultrasound penetration-based digital soil texture analyzer
Source: PeerJ Comput Sci. 2025 Jan 29;11:e2663. doi: 10.7717/peerj-cs.2663 (PMC11888846; doi:10.7717/peerj-cs.2663)
Supplement: Supplemental Information 3 [file peerj-cs-11-2663-s003.zip › ann_result.m]

function [mse, r_squared, mae, all_test_y, all_pred_y, net] = ann_result(features, target)
    n = size(features, 1);
    mse = 0;
    mae = 0;
    all_pred_y = zeros(n, 1);
    all_test_y = zeros(n, 1);
    
    for i = 1:n
       
        test_x = features(i, :)';
        test_y = target(i);
        train_x = features([1:i-1, i+1:end], :)';
        train_y = target([1:i-1, i+1:end])';
        
     
        net = fitnet(5, 'traincgb');
        net.trainParam.epochs=500;
        net.trainParam.showWindow=0;
        
        
       
        net = train(net, train_x, train_y);
        
        pred_y = net(test_x);
        
        
        all_pred_y(i) = pred_y;
        all_test_y(i) = test_y;
        
       
        mse = mse + (test_y - pred_y)^2;
        mae = mae + abs(test_y - pred_y);
    end
    
    mse = mse / n;
    mae = mae / n;
    
    
    ss_res = sum((all_test_y - all_pred_y).^2);
    ss_tot = sum((all_test_y - mean(all_test_y)).^2);
    r_squared = 1 - (ss_res / ss_tot);
    

end
